# Supplementary material for: Biogeographical distribution and community assembly of Myxococcota in mangrove sediments
Source: Environ Microbiome. 2024 Jul 13;19:47. doi: 10.1186/s40793-024-00593-2 (PMC11245791; doi:10.1186/s40793-024-00593-2)
Supplement: Supplementary file 2 — Additional file2 (XLSX 249 KB) [file 40793_2024_593_MOESM2_ESM.xlsx]

## Sheet: supplementary-tables
Supplementary tables
Table S1 Accession numbers and environment types of the published dataset used in this study.
Table S2 The taxonomy, presence, and absence of Myxococcotal OTUs in different biomes.
Table S3 Geographical factors and environmental variables of each mangrove sediment samples collected in this study.
Table S4 Sequencing information and the community composition of Myxococcota in family level.

## Sheet: S1
Study	Site	sample_title	SRA_accession	run_accession	latitude_deg	longitude_deg	salinity	biome	country/region	collection_date	submitter/reference
Study1	Site1	XMD1	SRP150213	SRR7289253	28.35	121.17	saline	mangrove	China	2017-12-01	Zhang et al., 2019 doi.org:10.1128/mSystems.00442-19
Study1	Site1	XMD2	SRP150213	SRR7289254	28.35	121.17	saline	mangrove	China	2017-12-01
Study1	Site1	XMD3	SRP150213	SRR7289251	28.35	121.17	saline	mangrove	China	2017-12-01
Study1	Site1	XMD4	SRP150213	SRR7289252	28.35	121.17	saline	mangrove	China	2017-12-01
Study1	Site1	XMD5	SRP150213	SRR7289250	28.35	121.17	saline	mangrove	China	2017-12-01
Study1	Site1	XMD6	SRP150213	SRR7289269	28.35	121.17	saline	mangrove	China	2017-12-01
Study1	Site1	XMD7	SRP150213	SRR7289268	28.35	121.17	saline	mangrove	China	2017-12-01
Study1	Site1	XMD8	SRP150213	SRR7289267	28.35	121.17	saline	mangrove	China	2017-12-01
Study1	Site1	XMD9	SRP150213	SRR7289266	28.35	121.17	saline	mangrove	China	2017-12-01
Study1	Site1	XMD10	SRP150213	SRR7289265	28.35	121.17	saline	mangrove	China	2017-12-01
Study1	Site1	XMD11	SRP150213	SRR7289296	28.35	121.17	saline	mangrove	China	2017-12-01
Study1	Site1	XMD12	SRP150213	SRR7289295	28.35	121.17	saline	mangrove	China	2017-12-01
Study1	Site2	YX13	SRP150213	SRR7289294	23.92	117.42	saline	mangrove	China	2017-12-01
Study1	Site2	YX14	SRP150213	SRR7289293	23.92	117.42	saline	mangrove	China	2017-12-01
Study1	Site2	YX15	SRP150213	SRR7289297	23.92	117.42	saline	mangrove	China	2017-12-01
Study1	Site2	YX16	SRP150213	SRR7289285	23.92	117.42	saline	mangrove	China	2017-12-01
Study1	Site2	YX17	SRP150213	SRR7289286	23.92	117.42	saline	mangrove	China	2017-12-01
Study1	Site2	YX18	SRP150213	SRR7289284	23.92	117.42	saline	mangrove	China	2017-12-01
Study1	Site2	YX19	SRP150213	SRR7289283	23.92	117.42	saline	mangrove	China	2017-12-01
Study1	Site2	YX20	SRP150213	SRR7289287	23.92	117.42	saline	mangrove	China	2017-12-01
Study1	Site2	YX21	SRP150213	SRR7289231	23.92	117.42	saline	mangrove	China	2017-12-01
Study1	Site2	YX22	SRP150213	SRR7289239	23.92	117.42	saline	mangrove	China	2017-12-01
Study1	Site2	YX23	SRP150213	SRR7289236	23.92	117.42	saline	mangrove	China	2017-12-01
Study1	Site2	YX24	SRP150213	SRR7289237	23.92	117.42	saline	mangrove	China	2017-12-01
Study1	Site2	YX25	SRP150213	SRR7289298	23.92	117.42	saline	mangrove	China	2017-12-01
Study1	Site2	YX26	SRP150213	SRR7289227	23.92	117.42	saline	mangrove	China	2017-12-01
Study1	Site2	YX27	SRP150213	SRR7289226	23.92	117.42	saline	mangrove	China	2017-12-01
Study1	Site2	YX28	SRP150213	SRR7289229	23.92	117.42	saline	mangrove	China	2017-12-01
Study1	Site2	YX29	SRP150213	SRR7289228	23.92	117.42	saline	mangrove	China	2017-12-01
Study1	Site2	YX30	SRP150213	SRR7289230	23.92	117.42	saline	mangrove	China	2017-12-01
Study1	Site3	DZ31	SRP150213	SRR7289247	19.74	109.27	saline	mangrove	China	2017-12-01
Study1	Site3	DZ32	SRP150213	SRR7289246	19.74	109.27	saline	mangrove	China	2017-12-01
Study1	Site3	DZ33	SRP150213	SRR7289249	19.74	109.27	saline	mangrove	China	2017-12-01
Study1	Site3	DZ34	SRP150213	SRR7289248	19.74	109.27	saline	mangrove	China	2017-12-01
Study1	Site3	DZ35	SRP150213	SRR7289245	19.74	109.27	saline	mangrove	China	2017-12-01
Study1	Site3	DZ36	SRP150213	SRR7289240	19.74	109.27	saline	mangrove	China	2017-12-01
Study1	Site3	DZ37	SRP150213	SRR7289242	19.74	109.27	saline	mangrove	China	2017-12-01
Study1	Site3	DZ38	SRP150213	SRR7289243	19.74	109.27	saline	mangrove	China	2017-12-01
Study1	Site3	DZ39	SRP150213	SRR7289244	19.74	109.27	saline	mangrove	China	2017-12-01
Study1	Site3	DZ40	SRP150213	SRR7289241	19.74	109.27	saline	mangrove	China	2017-12-01
Study1	Site3	DZ41	SRP150213	SRR7289273	19.74	109.27	saline	mangrove	China	2017-12-01
Study1	Site3	DZ42	SRP150213	SRR7289274	19.74	109.27	saline	mangrove	China	2017-12-01
Study1	Site4	DZG43	SRP150213	SRR7289275	19.95	110.57	saline	mangrove	China	2017-12-01
Study1	Site4	DZG44	SRP150213	SRR7289276	19.95	110.57	saline	mangrove	China	2017-12-01
Study1	Site4	DZG45	SRP150213	SRR7289277	19.95	110.57	saline	mangrove	China	2017-12-01
Study1	Site4	DZG46	SRP150213	SRR7289263	19.95	110.57	saline	mangrove	China	2017-12-01
Study1	Site4	DZG47	SRP150213	SRR7289262	19.95	110.57	saline	mangrove	China	2017-12-01
Study1	Site4	DZG48	SRP150213	SRR7289260	19.95	110.57	saline	mangrove	China	2017-12-01
Study1	Site4	DZG49	SRP150213	SRR7289261	19.95	110.57	saline	mangrove	China	2017-12-01
Study1	Site4	DZG50	SRP150213	SRR7289264	19.95	110.57	saline	mangrove	China	2017-12-01
Study1	Site4	DZG51	SRP150213	SRR7289224	19.95	110.57	saline	mangrove	China	2017-12-01
Study1	Site4	DZG52	SRP150213	SRR7289223	19.95	110.57	saline	mangrove	China	2017-12-01
Study1	Site4	DZG53	SRP150213	SRR7289222	19.95	110.57	saline	mangrove	China	2017-12-01
Study1	Site4	DZG54	SRP150213	SRR7289221	19.95	110.57	saline	mangrove	China	2017-12-01
Study1	Site5	LZ55	SRP150213	SRR7289225	20.93	110.15	saline	mangrove	China	2017-12-01
Study1	Site5	LZ56	SRP150213	SRR7289234	20.93	110.15	saline	mangrove	China	2017-12-01
Study1	Site5	LZ57	SRP150213	SRR7289235	20.93	110.15	saline	mangrove	China	2017-12-01
Study1	Site5	LZ58	SRP150213	SRR7289233	20.93	110.15	saline	mangrove	China	2017-12-01
Study1	Site5	LZ59	SRP150213	SRR7289232	20.93	110.15	saline	mangrove	China	2017-12-01
Study1	Site5	LZ60	SRP150213	SRR7289238	20.93	110.15	saline	mangrove	China	2017-12-01
Study1	Site5	LZ61	SRP150213	SRR7289281	20.93	110.15	saline	mangrove	China	2017-12-01
Study1	Site5	LZ62	SRP150213	SRR7289282	20.93	110.15	saline	mangrove	China	2017-12-01
Study1	Site5	LZ63	SRP150213	SRR7289279	20.93	110.15	saline	mangrove	China	2017-12-01
Study1	Site5	LZ64	SRP150213	SRR7289280	20.93	110.15	saline	mangrove	China	2017-12-01
Study1	Site5	LZ65	SRP150213	SRR7289278	20.93	110.15	saline	mangrove	China	2017-12-01
Study1	Site5	LZ66	SRP150213	SRR7289290	20.93	110.15	saline	mangrove	China	2017-12-01
Study1	Site6	SZ73	SRP150213	SRR7289289	22.53	114	saline	mangrove	China	2017-12-01
Study1	Site6	SZ74	SRP150213	SRR7289292	22.53	114	saline	mangrove	China	2017-12-01
Study1	Site6	SZ75	SRP150213	SRR7289291	22.53	114	saline	mangrove	China	2017-12-01
Study1	Site6	SZ76	SRP150213	SRR7289288	22.53	114	saline	mangrove	China	2017-12-01
Study1	Site6	SZ77	SRP150213	SRR7289257	22.53	114	saline	mangrove	China	2017-12-01
Study1	Site6	SZ78	SRP150213	SRR7289256	22.53	114	saline	mangrove	China	2017-12-01
Study1	Site6	SZ79	SRP150213	SRR7289259	22.53	114	saline	mangrove	China	2017-12-01
Study1	Site6	SZ80	SRP150213	SRR7289258	22.53	114	saline	mangrove	China	2017-12-01
Study1	Site6	SZ81	SRP150213	SRR7289255	22.53	114	saline	mangrove	China	2017-12-01
Study1	Site6	SZ82	SRP150213	SRR7289270	22.53	114	saline	mangrove	China	2017-12-01
Study1	Site6	SZ83	SRP150213	SRR7289271	22.53	114	saline	mangrove	China	2017-12-01
Study1	Site6	SZ84	SRP150213	SRR7289272	22.53	114	saline	mangrove	China	2017-12-01
Study2	Site1	16s WOR5.17	SRP222285	SRR10136453	34.7415	-77.124	saline	coastal	USA	2017-05-01	Richard Kevorkian, 2019 NA
Study2	Site1	16s WOR5.17	SRP222285	SRR10136456	34.7415	-77.124	saline	coastal	USA	2017-05-01
Study2	Site1	16s WOR5.17	SRP222285	SRR10136458	34.7415	-77.124	saline	coastal	USA	2017-05-01
Study2	Site1	16s WOR5.17	SRP222285	SRR10136464	34.7415	-77.124	saline	coastal	USA	2017-05-01
Study2	Site1	16s WOR5.17	SRP222285	SRR10136468	34.7415	-77.124	saline	coastal	USA	2017-05-01
Study2	Site1	16s WOR5.17	SRP222285	SRR10136474	34.7415	-77.124	saline	coastal	USA	2017-05-01
Study2	Site1	16s WOR5.17	SRP222285	SRR10136485	34.7415	-77.124	saline	coastal	USA	2017-05-01
Study2	Site1	16s WOR5.17	SRP222285	SRR10136491	34.7415	-77.124	saline	coastal	USA	2017-05-01
Study2	Site1	16s WOR5.17	SRP222285	SRR10136498	34.7415	-77.124	saline	coastal	USA	2017-05-01
Study2	Site1	16s WOR5.17	SRP222285	SRR10136504	34.7415	-77.124	saline	coastal	USA	2017-05-01
Study3	Site1	Gelti_WS	SRP064297	SRR2534129	15.0667	39.7833	saline	hot spring	Eritrea	2013-12-01	Ghilamicael, Amanuel M et al., 2017 doi:10.1186/s12866-017-1113-4
Study3	Site1	Gelti_WS	SRP064297	SRR2540549	15.0667	39.7833	saline	hot spring	Eritrea	2013-12-01
Study3	Site2	Elegedi_WS	SRP064297	SRR2534133	14.8833	39.9083	non-saline	hot spring	Eritrea	2013-12-01
Study3	Site3	Maiwooi_WS	SRP064297	SRR2534134	15.55	39.1083	non-saline	hot spring	Eritrea	2013-12-01
Study3	Site4	Akwar_WS	SRP064297	SRR2534137	15.5583	39.1	non-saline	hot spring	Eritrea	2013-12-01
Study3	Site4	Akwar_WS	SRP064297	SRR2540553	15.5583	39.1	non-saline	hot spring	Eritrea	2013-12-01
Study3	Site5	Garbanabra_WS	SRP064297	SRR2534140	15.0583	39.775	saline	hot spring	Eritrea	2013-12-01
Study4	Site1	1198.ANT01.S1M1	ERP016557	ERR1544637	-62.231	-58.656	saline	coastal	Antarctica	2008-11-01	EBI 2016 NA
Study4	Site1	1198.ANT02.S1M2	ERP016557	ERR1544638	-62.231	-58.656	saline	coastal	Antarctica	2008-11-01
Study4	Site1	1198.ANT03.S1M3	ERP016557	ERR1544639	-62.231	-58.656	saline	coastal	Antarctica	2008-11-01
Study4	Site2	1198.ANT04.S2M1	ERP016557	ERR1544640	-62.232	-58.655	saline	coastal	Antarctica	2008-11-01
Study4	Site2	1198.ANT05.S2M2	ERP016557	ERR1544641	-62.232	-58.655	saline	coastal	Antarctica	2008-11-01
Study4	Site2	1198.ANT06.S2M3	ERP016557	ERR1544642	-62.232	-58.655	saline	coastal	Antarctica	2008-11-01
Study4	Site3	1198.ARG01.MC08.UshuaiaA	ERP016557	ERR1544643	-54.804	-68.288	saline	coastal	Argentina	2008-11-01
Study4	Site3	1198.ARG02.MC08.UshuaiaB	ERP016557	ERR1544644	-54.804	-68.288	saline	coastal	Argentina	2008-11-01
Study4	Site3	1198.ARG03.MC08.UshuaiaC	ERP016557	ERR1544645	-54.804	-68.288	saline	coastal	Argentina	2008-11-01
Study4	Site4	1198.ARG04.ORi08.InfralitoralA	ERP016557	ERR1544646	-54.811	-68.296	saline	coastal	Argentina	2008-11-01
Study4	Site4	1198.ARG05.ORi08.InfralitoralB	ERP016557	ERR1544647	-54.811	-68.296	saline	coastal	Argentina	2008-11-01
Study4	Site4	1198.ARG06.ORi08.InfralitoralC	ERP016557	ERR1544648	-54.811	-68.296	saline	coastal	Argentina	2008-11-01
Study4	Site5	1198.NOR01.STA1.CORE1.1of4	ERP016557	ERR1544649	78.237	15.677	saline	coastal	Norway	2008-11-01
Study4	Site5	1198.NOR02.STA1.CORE1.2of4	ERP016557	ERR1544650	78.237	15.677	saline	coastal	Norway	2008-11-01
Study4	Site5	1198.NOR03.STA1.CORE1.3of4	ERP016557	ERR1544651	78.237	15.677	saline	coastal	Norway	2008-11-01
Study4	Site5	1198.NOR04.STA1.CORE1.4of4	ERP016557	ERR1544652	78.237	15.677	saline	coastal	Norway	2008-11-01
Study4	Site5	1198.NOR05.STA1.CORE2.1of3	ERP016557	ERR1544653	78.237	15.677	saline	coastal	Norway	2008-11-01
Study4	Site5	1198.NOR06.STA1.CORE2.2of3	ERP016557	ERR1544654	78.237	15.677	saline	coastal	Norway	2008-11-01
Study4	Site5	1198.NOR07.STA1.CORE2.3of3	ERP016557	ERR1544655	78.237	15.677	saline	coastal	Norway	2008-11-01
Study4	Site5	1198.NOR08.STA1.CORE3.1of3	ERP016557	ERR1544656	78.237	15.677	saline	coastal	Norway	2008-11-01
Study4	Site6	1198.NOR09.STA1.CORE3.2of3	ERP016557	ERR1544657	78.243	15.657	saline	coastal	Norway	2008-11-01
Study4	Site6	1198.NOR10.STA1.CORE3.3of3	ERP016557	ERR1544658	78.243	15.657	saline	coastal	Norway	2008-11-01
Study4	Site6	1198.NOR11.STA2.CORE1.1of3	ERP016557	ERR1544659	78.243	15.657	saline	coastal	Norway	2008-11-01
Study4	Site6	1198.NOR12.STA2.CORE1.2of3	ERP016557	ERR1544660	78.243	15.657	saline	coastal	Norway	2008-11-01
Study4	Site6	1198.NOR13.STA2.CORE1.3of3	ERP016557	ERR1544661	78.243	15.657	saline	coastal	Norway	2008-11-01
Study4	Site6	1198.NOR14.STA2.CORE2.1of3	ERP016557	ERR1544662	78.243	15.657	saline	coastal	Norway	2008-11-01
Study4	Site6	1198.NOR15.STA2.CORE2.2of3	ERP016557	ERR1544663	78.243	15.657	saline	coastal	Norway	2008-11-01
Study4	Site6	1198.NOR16.STA2.CORE2.3of3	ERP016557	ERR1544664	78.243	15.657	saline	coastal	Norway	2008-11-01
Study4	Site6	1198.NOR17.STA2.CORE3.1of3	ERP016557	ERR1544665	78.243	15.657	saline	coastal	Norway	2008-11-01
Study4	Site6	1198.NOR18.STA2.CORE3.2of3	ERP016557	ERR1544666	78.243	15.657	saline	coastal	Norway	2008-11-01
Study4	Site6	1198.NOR19.STA2.CORE3.3of3	ERP016557	ERR1544667	78.243	15.657	saline	coastal	Norway	2008-11-01
Study4	Site7	1198.SWE01.KBA1.1.5	ERP016557	ERR1544668	59.583	18.2	saline	coastal	Sweden	2008-11-01
Study4	Site7	1198.SWE02.KBA1.2.5	ERP016557	ERR1544669	59.583	18.2	saline	coastal	Sweden	2008-11-01
Study4	Site7	1198.SWE03.KBA1.3.5	ERP016557	ERR1544670	59.583	18.2	saline	coastal	Sweden	2008-11-01
Study4	Site7	1198.SWE04.KBA1.4.5	ERP016557	ERR1544671	59.583	18.2	saline	coastal	Sweden	2008-11-01
Study4	Site7	1198.SWE05.KBA1.5.5	ERP016557	ERR1544672	59.583	18.2	saline	coastal	Sweden	2008-11-01
Study4	Site7	1198.SWE06.KBA2.SS1.5	ERP016557	ERR1544673	59.583	18.2	saline	coastal	Sweden	2008-11-01
Study4	Site7	1198.SWE07.KBA2.SS2.5	ERP016557	ERR1544674	59.583	18.2	saline	coastal	Sweden	2008-11-01
Study4	Site7	1198.SWE08.KBA2.SS3.5	ERP016557	ERR1544675	59.583	18.2	saline	coastal	Sweden	2008-11-01
Study4	Site7	1198.SWE09.KBA2.SS4.5	ERP016557	ERR1544676	59.583	18.2	saline	coastal	Sweden	2008-11-01
Study4	Site7	1198.SWE10.KBA2.SS5.5	ERP016557	ERR1544677	59.583	18.2	saline	coastal	Sweden	2008-11-01
Study4	Site7	1198.SWE11.KBA3.SS1.5	ERP016557	ERR1544678	59.583	18.2	saline	coastal	Sweden	2008-11-01
Study4	Site7	1198.SWE12.KBA3.SS2.5	ERP016557	ERR1544679	59.583	18.2	saline	coastal	Sweden	2008-11-01
Study4	Site7	1198.SWE13.KBA3.SS3.5	ERP016557	ERR1544680	59.583	18.2	saline	coastal	Sweden	2008-11-01
Study4	Site7	1198.SWE14.KBA3.SS4.5	ERP016557	ERR1544681	59.583	18.2	saline	coastal	Sweden	2008-11-01
Study4	Site7	1198.SWE15.KBA3.SS5.5	ERP016557	ERR1544682	59.583	18.2	saline	coastal	Sweden	2008-11-01
Study4	Site7	1198.SWE16.KBB1.SS1.5	ERP016557	ERR1544683	59.583	18.2	saline	coastal	Sweden	2008-11-01
Study4	Site7	1198.SWE17.KBB1.SS2.5	ERP016557	ERR1544684	59.583	18.2	saline	coastal	Sweden	2008-11-01
Study4	Site7	1198.SWE18.KBB1.SS3.5	ERP016557	ERR1544685	59.583	18.2	saline	coastal	Sweden	2008-11-01
Study4	Site7	1198.SWE19.KBB1.SS4.5	ERP016557	ERR1544686	59.583	18.2	saline	coastal	Sweden	2008-11-01
Study4	Site7	1198.SWE20.KBB1.SS5.5	ERP016557	ERR1544687	59.583	18.2	saline	coastal	Sweden	2008-11-01
Study4	Site7	1198.SWE21.KBB2.SS1.5	ERP016557	ERR1544688	59.583	18.2	saline	coastal	Sweden	2008-11-01
Study4	Site7	1198.SWE22.KBB2.SS2.5	ERP016557	ERR1544689	59.583	18.2	saline	coastal	Sweden	2008-11-01
Study4	Site7	1198.SWE23.KBB2.SS3.5	ERP016557	ERR1544690	59.583	18.2	saline	coastal	Sweden	2008-11-01
Study4	Site7	1198.SWE24.KBB2.SS4.5	ERP016557	ERR1544691	59.583	18.2	saline	coastal	Sweden	2008-11-01
Study4	Site7	1198.SWE25.KBB2.SS5.5	ERP016557	ERR1544692	59.583	18.2	saline	coastal	Sweden	2008-11-01
Study4	Site7	1198.SWE26.KBB3.SS1.5	ERP016557	ERR1544693	59.583	18.2	saline	coastal	Sweden	2008-11-01
Study4	Site7	1198.SWE27.KBB3.SS2.5	ERP016557	ERR1544694	59.583	18.2	saline	coastal	Sweden	2008-11-01
Study4	Site7	1198.SWE28.KBB3.SS3.5	ERP016557	ERR1544695	59.583	18.2	saline	coastal	Sweden	2008-11-01
Study4	Site7	1198.SWE29.KBB3.SS4.5	ERP016557	ERR1544696	59.583	18.2	saline	coastal	Sweden	2008-11-01
Study4	Site7	1198.SWE30.KBB3.SS5.5	ERP016557	ERR1544697	59.583	18.2	saline	coastal	Sweden	2008-11-01
Study5	Site1	68	SRP076074	SRR3948106	31.7	120.4	non-saline	freshwater river	China	2012-01-01	Xian Xiao, 2016 NA
Study5	Site1	69	SRP076074	SRR3948107	31.7	120.4	non-saline	freshwater river	China	2012-01-01
Study5	Site1	78	SRP076074	SRR3948108	31.7	120.4	non-saline	freshwater river	China	2012-01-01
Study5	Site1	79	SRP076074	SRR3948109	31.7	120.4	non-saline	freshwater river	China	2012-01-01
Study5	Site1	80	SRP076074	SRR3948110	31.7	120.4	non-saline	freshwater river	China	2012-01-01
Study5	Site1	81	SRP076074	SRR3948111	31.7	120.4	non-saline	freshwater river	China	2012-01-01
Study5	Site1	82	SRP076074	SRR3948112	31.7	120.4	non-saline	freshwater river	China	2012-01-01
Study5	Site1	83	SRP076074	SRR3948113	31.7	120.4	non-saline	freshwater river	China	2012-01-01
Study5	Site1	84	SRP076074	SRR3948114	31.7	120.4	non-saline	freshwater river	China	2012-01-01
Study5	Site1	85	SRP076074	SRR3948115	31.7	120.4	non-saline	freshwater river	China	2012-01-01
Study5	Site1	86	SRP076074	SRR3948116	31.7	120.4	non-saline	freshwater river	China	2012-01-01
Study5	Site1	87	SRP076074	SRR3948117	31.7	120.4	non-saline	freshwater river	China	2012-01-01
Study5	Site1	70	SRP076074	SRR3948118	31.7	120.4	non-saline	freshwater river	China	2012-01-01
Study5	Site1	88	SRP076074	SRR3948119	31.7	120.4	non-saline	freshwater river	China	2012-01-01
Study5	Site1	89	SRP076074	SRR3948120	31.7	120.4	non-saline	freshwater river	China	2012-01-01
Study5	Site1	90	SRP076074	SRR3948121	31.7	120.4	non-saline	freshwater river	China	2012-01-01
Study5	Site1	91	SRP076074	SRR3948122	31.7	120.4	non-saline	freshwater river	China	2012-01-01
Study5	Site1	92	SRP076074	SRR3948123	31.7	120.4	non-saline	freshwater river	China	2012-01-01
Study5	Site1	93	SRP076074	SRR3948124	31.7	120.4	non-saline	freshwater river	China	2012-01-01
Study5	Site1	94	SRP076074	SRR3948125	31.7	120.4	non-saline	freshwater river	China	2012-01-01
Study5	Site1	95	SRP076074	SRR3948126	31.7	120.4	non-saline	freshwater river	China	2012-01-01
Study5	Site1	96	SRP076074	SRR3948127	31.7	120.4	non-saline	freshwater river	China	2012-01-01
Study5	Site1	97	SRP076074	SRR3948128	31.7	120.4	non-saline	freshwater river	China	2012-01-01
Study5	Site1	71	SRP076074	SRR3948129	31.7	120.4	non-saline	freshwater river	China	2012-01-01
Study5	Site1	72	SRP076074	SRR3948130	31.7	120.4	non-saline	freshwater river	China	2012-01-01
Study5	Site1	73	SRP076074	SRR3948131	31.7	120.4	non-saline	freshwater river	China	2012-01-01
Study5	Site1	74	SRP076074	SRR3948132	31.7	120.4	non-saline	freshwater river	China	2012-01-01
Study5	Site1	75	SRP076074	SRR3948133	31.7	120.4	non-saline	freshwater river	China	2012-01-01
Study5	Site1	76	SRP076074	SRR3948134	31.7	120.4	non-saline	freshwater river	China	2012-01-01
Study5	Site1	77	SRP076074	SRR3948135	31.7	120.4	non-saline	freshwater river	China	2012-01-01
Study6	Site1	June_PS_A	SRP113317	SRR5858940	44.2633	-94.032	non-saline	freshwater river	USA	2015-06-01	Tomasek, A., 2017 doi.org:10.3389/fmicb.2017.02304
Study6	Site1	June_PS_B	SRP113317	SRR5858941	44.2633	-94.032	non-saline	freshwater river	USA	2015-06-01
Study6	Site1	June_PS_C	SRP113317	SRR5858942	44.2633	-94.032	non-saline	freshwater river	USA	2015-06-01
Study6	Site1	Aug_PS_B	SRP113317	SRR5858982	44.2633	-94.032	non-saline	freshwater river	USA	2015-06-01
Study6	Site1	Aug_PS_C	SRP113317	SRR5858983	44.2633	-94.032	non-saline	freshwater river	USA	2015-06-01
Study6	Site1	Oct_PS_C	SRP113317	SRR5859000	44.2633	-94.032	non-saline	freshwater river	USA	2015-06-01
Study6	Site1	Oct_PS_B	SRP113317	SRR5859001	44.2633	-94.032	non-saline	freshwater river	USA	2015-06-01
Study6	Site1	Oct_PS_A	SRP113317	SRR5859002	44.2633	-94.032	non-saline	freshwater river	USA	2015-06-01
Study6	Site1	May_PS_A	SRP113317	SRR5859056	44.2633	-94.032	non-saline	freshwater river	USA	2015-06-01
Study6	Site1	Nov_PS_A	SRP113317	SRR5859061	44.2633	-94.032	non-saline	freshwater river	USA	2015-06-01
Study6	Site1	Nov_PS_B	SRP113317	SRR5859075	44.2633	-94.032	non-saline	freshwater river	USA	2015-06-01
Study6	Site1	Nov_PS_C	SRP113317	SRR5859076	44.2633	-94.032	non-saline	freshwater river	USA	2015-06-01
Study6	Site1	July_PS_A	SRP113317	SRR5859103	44.2633	-94.032	non-saline	freshwater river	USA	2015-06-01
Study6	Site2	July_SM1_1A	SRP113317	SRR5858934	44.2925	-94.0759	non-saline	freshwater river	USA	2015-06-01
Study6	Site2	July_SM1_1B	SRP113317	SRR5858935	44.2925	-94.0759	non-saline	freshwater river	USA	2015-06-01
Study6	Site2	July_SM1_1C	SRP113317	SRR5858936	44.2925	-94.0759	non-saline	freshwater river	USA	2015-06-01
Study6	Site2	Aug_SM1_1C	SRP113317	SRR5858978	44.2925	-94.0759	non-saline	freshwater river	USA	2015-06-01
Study6	Site2	Aug_SM1_1A	SRP113317	SRR5858980	44.2925	-94.0759	non-saline	freshwater river	USA	2015-06-01
Study6	Site2	Aug_SM1_1B	SRP113317	SRR5858981	44.2925	-94.0759	non-saline	freshwater river	USA	2015-06-01
Study6	Site2	Oct_SM1_1C	SRP113317	SRR5858994	44.2925	-94.0759	non-saline	freshwater river	USA	2015-06-01
Study6	Site2	Oct_SM1_1A	SRP113317	SRR5858995	44.2925	-94.0759	non-saline	freshwater river	USA	2015-06-01
Study6	Site2	May_SM1_1A	SRP113317	SRR5859055	44.2925	-94.0759	non-saline	freshwater river	USA	2015-06-01
Study6	Site2	May_SM1_1C	SRP113317	SRR5859057	44.2925	-94.0759	non-saline	freshwater river	USA	2015-06-01
Study6	Site2	May_SM1_1B	SRP113317	SRR5859058	44.2925	-94.0759	non-saline	freshwater river	USA	2015-06-01
Study6	Site2	Nov_SM1_1A	SRP113317	SRR5859073	44.2925	-94.0759	non-saline	freshwater river	USA	2015-06-01
Study6	Site2	Nov_SM1_1C	SRP113317	SRR5859074	44.2925	-94.0759	non-saline	freshwater river	USA	2015-06-01
Study6	Site3	July_SM2_1A	SRP113317	SRR5858937	44.3117	-94.0614	non-saline	freshwater river	USA	2015-06-01
Study6	Site3	July_SM2_1B	SRP113317	SRR5858938	44.3117	-94.0614	non-saline	freshwater river	USA	2015-06-01
Study6	Site3	July_SM2_1C	SRP113317	SRR5858939	44.3117	-94.0614	non-saline	freshwater river	USA	2015-06-01
Study6	Site3	June_SM2_1A	SRP113317	SRR5858943	44.3117	-94.0614	non-saline	freshwater river	USA	2015-06-01
Study6	Site3	Aug_SM2_1B	SRP113317	SRR5858976	44.3117	-94.0614	non-saline	freshwater river	USA	2015-06-01
Study6	Site3	Aug_SM2_1C	SRP113317	SRR5858977	44.3117	-94.0614	non-saline	freshwater river	USA	2015-06-01
Study6	Site3	Aug_SM2_1A	SRP113317	SRR5858979	44.3117	-94.0614	non-saline	freshwater river	USA	2015-06-01
Study6	Site3	Oct_SM2_1A	SRP113317	SRR5859027	44.3117	-94.0614	non-saline	freshwater river	USA	2015-06-01
Study6	Site3	Oct_SM2_1B	SRP113317	SRR5859028	44.3117	-94.0614	non-saline	freshwater river	USA	2015-06-01
Study6	Site3	Oct_SM2_1C	SRP113317	SRR5859029	44.3117	-94.0614	non-saline	freshwater river	USA	2015-06-01
Study6	Site3	May_SM2_1B	SRP113317	SRR5859059	44.3117	-94.0614	non-saline	freshwater river	USA	2015-06-01
Study6	Site3	May_SM2_1A	SRP113317	SRR5859060	44.3117	-94.0614	non-saline	freshwater river	USA	2015-06-01
Study6	Site3	May_SM2_1C	SRP113317	SRR5859062	44.3117	-94.0614	non-saline	freshwater river	USA	2015-06-01
Study7	Site1	Hawaiian Maunalua Bay sediment, 100m from shore	ERP016312	ERR1777170	21.4333	-157.792	saline	coastal	USA		EBI 2017 NA
Study7	Site1	Hawaiian Maunalua Bay sediment, 100m from shore	ERP016312	ERR1777171	21.4333	-157.792	saline	coastal	USA
Study7	Site1	Hawaiian Maunalua Bay sediment, 100m from shore	ERP016312	ERR1777172	21.4333	-157.792	saline	coastal	USA
Study7	Site1	Hawaiian Maunalua Bay sediment, 250m from shore	ERP016312	ERR1777173	21.4333	-157.792	saline	coastal	USA
Study7	Site1	Hawaiian Maunalua Bay sediment, 1m from shore	ERP016312	ERR1777333	21.4333	-157.792	saline	coastal	USA
Study7	Site1	Hawaiian Maunalua Bay sediment, 1m from shore	ERP016312	ERR1777334	21.4333	-157.792	saline	coastal	USA
Study7	Site1	Hawaiian Maunalua Bay sediment, 1m from shore	ERP016312	ERR1777335	21.4333	-157.792	saline	coastal	USA
Study7	Site1	Hawaiian Maunalua Bay sediment, 1m from shore	ERP016312	ERR1777336	21.4333	-157.792	saline	coastal	USA
Study7	Site1	Hawaiian Maunalua Bay sediment, 1m from shore	ERP016312	ERR1777337	21.4333	-157.792	saline	coastal	USA
Study7	Site1	Hawaiian Maunalua Bay sediment, 250m from shore	ERP016312	ERR1777338	21.4333	-157.792	saline	coastal	USA
Study7	Site1	Hawaiian Maunalua Bay sediment, 250m from shore	ERP016312	ERR1777339	21.4333	-157.792	saline	coastal	USA
Study7	Site1	Hawaiian Maunalua Bay sediment, 250m from shore	ERP016312	ERR1777340	21.4333	-157.792	saline	coastal	USA
Study7	Site1	Hawaiian Maunalua Bay sediment, 1m from shore	ERP016312	ERR1777341	21.4333	-157.792	saline	coastal	USA
Study7	Site1	Hawaiian Maunalua Bay sediment, 1m from shore	ERP016312	ERR1777342	21.4333	-157.792	saline	coastal	USA
Study7	Site1	Hawaiian Maunalua Bay sediment, 1m from shore	ERP016312	ERR1777343	21.4333	-157.792	saline	coastal	USA
Study7	Site1	Hawaiian Maunalua Bay sediment, 100m from shore	ERP016312	ERR1777344	21.4333	-157.792	saline	coastal	USA
Study7	Site1	Hawaiian Maunalua Bay sediment, 100m from shore	ERP016312	ERR1777345	21.4333	-157.792	saline	coastal	USA
Study7	Site1	Hawaiian Maunalua Bay sediment, 400-500m from shore	ERP016312	ERR1777346	21.4333	-157.792	saline	coastal	USA
Study8	Site1	October Mouth Estuary	SRP285625	SRR12730239	37.2518	-76.4429	saline	coastal	USA	2018-10-01	G. Fortin S et al., 2021 doi:10.1093/femsec/fiab118
Study8	Site1	June Mouth Estuary	SRP285625	SRR12730241	37.2518	-76.4429	saline	coastal	USA	2018-10-01
Study8	Site1	April Mouth Estuary	SRP285625	SRR12730253	37.2518	-76.4429	saline	coastal	USA	2018-10-01
Study8	Site1	February Mouth Estuary	SRP285625	SRR12730259	37.2518	-76.4429	saline	coastal	USA	2018-10-01
Study8	Site1	August Mouth Estuary	SRP285625	SRR12730246	37.2518	-76.4429	saline	coastal	USA	2018-10-01
Study8	Site2	June Lower Estuary	SRP285625	SRR12730240	37.2827	-76.5371	saline	coastal	USA	2018-10-01
Study8	Site2	April Lower Estuary	SRP285625	SRR12730252	37.2827	-76.5371	saline	coastal	USA	2018-10-01
Study8	Site2	February Lower Estuary	SRP285625	SRR12730258	37.2827	-76.5371	saline	coastal	USA	2018-10-01
Study8	Site2	October Lower Estuary	SRP285625	SRR12730238	37.2827	-76.5371	saline	coastal	USA	2018-10-01
Study8	Site2	August Lower Estuary	SRP285625	SRR12730245	37.2827	-76.5371	saline	coastal	USA	2018-10-01
Study8	Site3	August Mid Estuary	SRP285625	SRR12730244	37.337	-76.64	saline	coastal	USA	2018-10-01
Study8	Site3	June Mid Estuary	SRP285625	SRR12730254	37.337	-76.64	saline	coastal	USA	2018-10-01
Study8	Site3	February Mid Estuary	SRP285625	SRR12730257	37.337	-76.64	saline	coastal	USA	2018-10-01
Study8	Site3	April Mid Estuary	SRP285625	SRR12730251	37.337	-76.64	saline	coastal	USA	2018-10-01
Study8	Site3	October Mid Estuary	SRP285625	SRR12730262	37.337	-76.64	saline	coastal	USA	2018-10-01
Study8	Site4	February Upper Estuary	SRP285625	SRR12730256	37.4088	-76.699	saline	coastal	USA	2018-10-01
Study8	Site4	October Upper Estuary	SRP285625	SRR12730261	37.4088	-76.699	saline	coastal	USA	2018-10-01
Study8	Site4	August Upper Estuary	SRP285625	SRR12730243	37.4088	-76.699	saline	coastal	USA	2018-10-01
Study8	Site4	June Upper Estuary	SRP285625	SRR12730248	37.4088	-76.699	saline	coastal	USA	2018-10-01
Study8	Site4	April Upper Estuary	SRP285625	SRR12730250	37.4088	-76.699	saline	coastal	USA	2018-10-01
Study8	Site5	April Head Estuary	SRP285625	SRR12730249	37.4801	-76.7595	saline	coastal	USA	2018-10-01
Study8	Site5	February Head Estuary	SRP285625	SRR12730255	37.4801	-76.7595	saline	coastal	USA	2018-10-01
Study8	Site5	August Head Estuary	SRP285625	SRR12730242	37.4801	-76.7595	saline	coastal	USA	2018-10-01
Study8	Site5	June Head Estuary	SRP285625	SRR12730247	37.4801	-76.7595	saline	coastal	USA	2018-10-01
Study8	Site5	October Head Estuary	SRP285625	SRR12730260	37.4801	-76.7595	saline	coastal	USA	2018-10-01
Study9	Site1	HS3W17S	SRP235042	SRR10604581	27.0381	-80.1107	saline	coastal	USA	2018-04-01	David Bradshaw, 2019 NA
Study9	Site1	HS3W16S	SRP235042	SRR10604582	27.0381	-80.1107	saline	coastal	USA	2018-04-01
Study9	Site1	HS3D18S	SRP235042	SRR10604584	27.0381	-80.1107	saline	coastal	USA	2018-04-01
Study9	Site1	HS3D17S	SRP235042	SRR10604585	27.0381	-80.1107	saline	coastal	USA	2018-04-01
Study9	Site1	HS2W17S	SRP235042	SRR10604586	27.0381	-80.1107	saline	coastal	USA	2018-04-01
Study9	Site1	HS2W16S	SRP235042	SRR10604587	27.0381	-80.1107	saline	coastal	USA	2018-04-01
Study9	Site1	HS2D18S	SRP235042	SRR10604588	27.0381	-80.1107	saline	coastal	USA	2018-04-01
Study9	Site1	HS2D17S	SRP235042	SRR10604589	27.0381	-80.1107	saline	coastal	USA	2018-04-01
Study9	Site1	HS1W17S	SRP235042	SRR10604590	27.0381	-80.1107	saline	coastal	USA	2018-04-01
Study9	Site1	HS1W16S	SRP235042	SRR10604591	27.0381	-80.1107	saline	coastal	USA	2018-04-01
Study9	Site1	HS1D18S	SRP235042	SRR10604592	27.0381	-80.1107	saline	coastal	USA	2018-04-01
Study9	Site1	HS1D17S	SRP235042	SRR10604593	27.0381	-80.1107	saline	coastal	USA	2018-04-01
Study9	Site2	ST3W17S	SRP235042	SRR10604422	27.1142	-80.2829	saline	coastal	USA	2018-04-01
Study9	Site2	ST2W17S	SRP235042	SRR10604426	27.1142	-80.2829	saline	coastal	USA	2018-04-01
Study9	Site2	ST2W16S	SRP235042	SRR10604427	27.1142	-80.2829	saline	coastal	USA	2018-04-01
Study9	Site2	ST2D18S	SRP235042	SRR10604429	27.1142	-80.2829	saline	coastal	USA	2018-04-01
Study9	Site2	ST2D17S	SRP235042	SRR10604430	27.1142	-80.2829	saline	coastal	USA	2018-04-01
Study9	Site2	ST1W16S	SRP235042	SRR10604432	27.1142	-80.2829	saline	coastal	USA	2018-04-01
Study9	Site2	ST1D18S	SRP235042	SRR10604433	27.1142	-80.2829	saline	coastal	USA	2018-04-01
Study9	Site2	ST1D17S	SRP235042	SRR10604434	27.1142	-80.2829	saline	coastal	USA	2018-04-01
Study9	Site3	SF3W17S	SRP235042	SRR10604448	27.1886	-80.2644	saline	coastal	USA	2018-04-01
Study9	Site3	SF3W16S	SRP235042	SRR10604449	27.1886	-80.2644	saline	coastal	USA	2018-04-01
Study9	Site3	SF3D18S	SRP235042	SRR10604451	27.1886	-80.2644	saline	coastal	USA	2018-04-01
Study9	Site3	SF3D17S	SRP235042	SRR10604452	27.1886	-80.2644	saline	coastal	USA	2018-04-01
Study9	Site3	SF2W17S	SRP235042	SRR10604453	27.1886	-80.2644	saline	coastal	USA	2018-04-01
Study9	Site3	SF2W16S	SRP235042	SRR10604454	27.1886	-80.2644	saline	coastal	USA	2018-04-01
Study9	Site3	SF2D18S	SRP235042	SRR10604455	27.1886	-80.2644	saline	coastal	USA	2018-04-01
Study9	Site3	SF2D17S	SRP235042	SRR10604456	27.1886	-80.2644	saline	coastal	USA	2018-04-01
Study9	Site3	SF1W17S	SRP235042	SRR10604457	27.1886	-80.2644	saline	coastal	USA	2018-04-01
Study9	Site3	SF1W16S	SRP235042	SRR10604458	27.1886	-80.2644	saline	coastal	USA	2018-04-01
Study9	Site3	SF1D18S	SRP235042	SRR10604459	27.1886	-80.2644	saline	coastal	USA	2018-04-01
Study9	Site3	SF1D17S	SRP235042	SRR10604460	27.1886	-80.2644	saline	coastal	USA	2018-04-01
Study9	Site4	NF3W17S	SRP235042	SRR10604468	27.209	-80.2697	saline	coastal	USA	2018-04-01
Study9	Site4	NF3W16S	SRP235042	SRR10604469	27.209	-80.2697	saline	coastal	USA	2018-04-01
Study9	Site4	NF3D18S	SRP235042	SRR10604470	27.209	-80.2697	saline	coastal	USA	2018-04-01
Study9	Site4	NF3D17S	SRP235042	SRR10604471	27.209	-80.2697	saline	coastal	USA	2018-04-01
Study9	Site4	NF2W17S	SRP235042	SRR10604473	27.209	-80.2697	saline	coastal	USA	2018-04-01
Study9	Site4	NF2W16S	SRP235042	SRR10604474	27.209	-80.2697	saline	coastal	USA	2018-04-01
Study9	Site4	NF2D18S	SRP235042	SRR10604475	27.209	-80.2697	saline	coastal	USA	2018-04-01
Study9	Site4	NF2D17S	SRP235042	SRR10604476	27.209	-80.2697	saline	coastal	USA	2018-04-01
Study9	Site4	NF1W17S	SRP235042	SRR10604477	27.209	-80.2697	saline	coastal	USA	2018-04-01
Study9	Site4	NF1W16S	SRP235042	SRR10604478	27.209	-80.2697	saline	coastal	USA	2018-04-01
Study9	Site4	NF1D18S	SRP235042	SRR10604479	27.209	-80.2697	saline	coastal	USA	2018-04-01
Study9	Site4	NF1D17S	SRP235042	SRR10604480	27.209	-80.2697	saline	coastal	USA	2018-04-01
Study9	Site5	FP3W17S-3	SRP235042	SRR10604439	27.4746	-80.3271	saline	coastal	USA	2018-04-01
Study9	Site5	FP2W17S-3	SRP235042	SRR10604450	27.4746	-80.3271	saline	coastal	USA	2018-04-01
Study9	Site5	FP1W17S-3	SRP235042	SRR10604461	27.4746	-80.3271	saline	coastal	USA	2018-04-01
Study9	Site5	FP3W16S	SRP235042	SRR10604472	27.4746	-80.3271	saline	coastal	USA	2018-04-01
Study9	Site5	FP3D18S	SRP235042	SRR10604483	27.4746	-80.3271	saline	coastal	USA	2018-04-01
Study9	Site5	FP3D17S	SRP235042	SRR10604494	27.4746	-80.3271	saline	coastal	USA	2018-04-01
Study9	Site5	FP2W16S	SRP235042	SRR10604505	27.4746	-80.3271	saline	coastal	USA	2018-04-01
Study9	Site5	FP2D18S	SRP235042	SRR10604516	27.4746	-80.3271	saline	coastal	USA	2018-04-01
Study9	Site5	FP2D17S	SRP235042	SRR10604528	27.4746	-80.3271	saline	coastal	USA	2018-04-01
Study9	Site5	FP1W16S	SRP235042	SRR10604539	27.4746	-80.3271	saline	coastal	USA	2018-04-01
Study9	Site5	FP1D18S	SRP235042	SRR10604550	27.4746	-80.3271	saline	coastal	USA	2018-04-01
Study9	Site5	FP1D17S	SRP235042	SRR10604561	27.4746	-80.3271	saline	coastal	USA	2018-04-01
Study9	Site6	HB1D17S	SRP235042	SRR10604428	27.5348	-80.3556	saline	coastal	USA	2018-04-01
Study9	Site6	HB3W17S-3	SRP235042	SRR10604595	27.5348	-80.3556	saline	coastal	USA	2018-04-01
Study9	Site6	HB2W17S-3	SRP235042	SRR10604596	27.5348	-80.3556	saline	coastal	USA	2018-04-01
Study9	Site6	HB1W17S-3	SRP235042	SRR10604597	27.5348	-80.3556	saline	coastal	USA	2018-04-01
Study9	Site6	HB3W16S	SRP235042	SRR10604598	27.5348	-80.3556	saline	coastal	USA	2018-04-01
Study9	Site6	HB3D18S	SRP235042	SRR10604599	27.5348	-80.3556	saline	coastal	USA	2018-04-01
Study9	Site6	HB3D17S	SRP235042	SRR10604600	27.5348	-80.3556	saline	coastal	USA	2018-04-01
Study9	Site6	HB2W16S	SRP235042	SRR10604601	27.5348	-80.3556	saline	coastal	USA	2018-04-01
Study9	Site6	HB2D18S	SRP235042	SRR10604602	27.5348	-80.3556	saline	coastal	USA	2018-04-01
Study9	Site6	HB2D17S	SRP235042	SRR10604603	27.5348	-80.3556	saline	coastal	USA	2018-04-01
Study9	Site6	HB1W16S	SRP235042	SRR10604608	27.5348	-80.3556	saline	coastal	USA	2018-04-01
Study9	Site7	VB3W17S	SRP235042	SRR10604409	27.5655	-80.3494	saline	coastal	USA	2018-04-01
Study9	Site7	VB3W16S	SRP235042	SRR10604410	27.5655	-80.3494	saline	coastal	USA	2018-04-01
Study9	Site7	VB3D18S	SRP235042	SRR10604411	27.5655	-80.3494	saline	coastal	USA	2018-04-01
Study9	Site7	VB3D17S	SRP235042	SRR10604412	27.5655	-80.3494	saline	coastal	USA	2018-04-01
Study9	Site7	VB2D18S	SRP235042	SRR10604415	27.5655	-80.3494	saline	coastal	USA	2018-04-01
Study9	Site7	VB1W16S	SRP235042	SRR10604419	27.5655	-80.3494	saline	coastal	USA	2018-04-01
Study9	Site7	VB1D18S	SRP235042	SRR10604420	27.5655	-80.3494	saline	coastal	USA	2018-04-01
Study9	Site7	SI3W17S	SRP235042	SRR10604435	27.8394	-80.4714	saline	coastal	USA	2018-04-01
Study9	Site7	SI3W16S	SRP235042	SRR10604436	27.8394	-80.4714	saline	coastal	USA	2018-04-01
Study9	Site7	SI3D18S	SRP235042	SRR10604437	27.8394	-80.4714	saline	coastal	USA	2018-04-01
Study9	Site7	SI3D17S	SRP235042	SRR10604438	27.8394	-80.4714	saline	coastal	USA	2018-04-01
Study9	Site7	SI2W17S	SRP235042	SRR10604440	27.8394	-80.4714	saline	coastal	USA	2018-04-01
Study9	Site7	SI2W16S	SRP235042	SRR10604441	27.8394	-80.4714	saline	coastal	USA	2018-04-01
Study9	Site7	SI2D18S	SRP235042	SRR10604442	27.8394	-80.4714	saline	coastal	USA	2018-04-01
Study9	Site7	SI2D17S	SRP235042	SRR10604443	27.8394	-80.4714	saline	coastal	USA	2018-04-01
Study9	Site7	SI1W17S	SRP235042	SRR10604444	27.8394	-80.4714	saline	coastal	USA	2018-04-01
Study9	Site7	SI1W16S	SRP235042	SRR10604445	27.8394	-80.4714	saline	coastal	USA	2018-04-01
Study9	Site7	SI1D18S	SRP235042	SRR10604446	27.8394	-80.4714	saline	coastal	USA	2018-04-01
Study9	Site7	SI1D17S	SRP235042	SRR10604447	27.8394	-80.4714	saline	coastal	USA	2018-04-01
Study9	Site8	MC3W17S	SRP235042	SRR10604522	28.084	-80.5955	saline	coastal	USA	2018-04-01
Study9	Site8	MC3W16S	SRP235042	SRR10604523	28.084	-80.5955	saline	coastal	USA	2018-04-01
Study9	Site8	MC3D18S	SRP235042	SRR10604524	28.084	-80.5955	saline	coastal	USA	2018-04-01
Study9	Site8	MC3D17S	SRP235042	SRR10604525	28.084	-80.5955	saline	coastal	USA	2018-04-01
Study9	Site8	MC2W17S	SRP235042	SRR10604526	28.084	-80.5955	saline	coastal	USA	2018-04-01
Study9	Site8	MC2W16S	SRP235042	SRR10604527	28.084	-80.5955	saline	coastal	USA	2018-04-01
Study9	Site8	MC2D18S	SRP235042	SRR10604529	28.084	-80.5955	saline	coastal	USA	2018-04-01
Study9	Site8	MC2D17S	SRP235042	SRR10604530	28.084	-80.5955	saline	coastal	USA	2018-04-01
Study9	Site8	MC1W17S	SRP235042	SRR10604531	28.084	-80.5955	saline	coastal	USA	2018-04-01
Study9	Site8	MC1W16S	SRP235042	SRR10604532	28.084	-80.5955	saline	coastal	USA	2018-04-01
Study9	Site8	MC1D18S	SRP235042	SRR10604533	28.084	-80.5955	saline	coastal	USA	2018-04-01
Study9	Site8	MC1D17S	SRP235042	SRR10604534	28.084	-80.5955	saline	coastal	USA	2018-04-01
Study9	Site9	MI3W17S	SRP235042	SRR10604495	28.3586	-80.6466	saline	coastal	USA	2018-04-01
Study9	Site9	MI3W16S	SRP235042	SRR10604496	28.3586	-80.6466	saline	coastal	USA	2018-04-01
Study9	Site9	MI3D18S	SRP235042	SRR10604497	28.3586	-80.6466	saline	coastal	USA	2018-04-01
Study9	Site9	MI3D17S	SRP235042	SRR10604498	28.3586	-80.6466	saline	coastal	USA	2018-04-01
Study9	Site9	MI2W17S	SRP235042	SRR10604499	28.3586	-80.6466	saline	coastal	USA	2018-04-01
Study9	Site9	MI2W16S	SRP235042	SRR10604500	28.3586	-80.6466	saline	coastal	USA	2018-04-01
Study9	Site9	MI2D18S	SRP235042	SRR10604501	28.3586	-80.6466	saline	coastal	USA	2018-04-01
Study9	Site9	MI2D17S	SRP235042	SRR10604502	28.3586	-80.6466	saline	coastal	USA	2018-04-01
Study9	Site9	MI1W17S	SRP235042	SRR10604503	28.3586	-80.6466	saline	coastal	USA	2018-04-01
Study9	Site9	MI1W16S	SRP235042	SRR10604504	28.3586	-80.6466	saline	coastal	USA	2018-04-01
Study9	Site9	MI1D18S	SRP235042	SRR10604506	28.3586	-80.6466	saline	coastal	USA	2018-04-01
Study9	Site9	MI1D17S	SRP235042	SRR10604507	28.3586	-80.6466	saline	coastal	USA	2018-04-01
Study10	Site1	TVG4 bacteria	SRP062532	SRR2231135	-37.6251	50.9277	saline	marine	Indian Ocean	2009-01-01	Zhang et al., 2016 doi:10.1038/srep25982
Study10	Site1	TVG11 bacteria	SRP062532	SRR2231136	-37.6174	50.9643	saline	marine	Indian Ocean	2009-01-01
Study11	Site1	CKL	SRP056907	SRR1955331	36.75	99.08	saline	salt-water lake	China	2014-06-01	Yang et al., 2016 doi:10.1038/srep25078
Study11	Site2	DBXL	SRP056907	SRR1955332	37.48	95.4367	saline	salt-water lake	China	2014-06-01
Study11	Site2	XCDL	SRP056907	SRR1955438	37.48	95.4367	saline	salt-water lake	China	2014-06-01
Study11	Site3	EHL	SRP056907	SRR1955333	36.5683	100.738	non-saline	salt-water lake	China	2014-06-01
Study11	Site4	GHL1	SRP056907	SRR1955334	36.9683	100.598	saline	salt-water lake	China	2014-06-01
Study11	Site5	GHL2	SRP056907	SRR1955335	37.13	97.7817	saline	salt-water lake	China	2014-06-01
Study11	Site6	KLKL	SRP056907	SRR1955336	37.3117	96.9017	non-saline	salt-water lake	China	2014-06-01
Study11	Site7	QHL	SRP056907	SRR1955337	36.6333	100.115	saline	salt-water lake	China	2014-06-01
Study12	Site1	AS2A3	SRP265550	SRR11905967	-36.5415	174.705	saline	coastal	New Zealand	2018-03-01	Jian Sheng Boey, 2020 NA
Study12	Site1	AS2A2	SRP265550	SRR11905971	-36.5415	174.705	saline	coastal	New Zealand	2018-03-01
Study12	Site1	AS2A1	SRP265550	SRR11905976	-36.5415	174.705	saline	coastal	New Zealand	2018-03-01
Study12	Site1	S2A3X	SRP265550	SRR11906047	-36.5415	174.705	saline	coastal	New Zealand	2018-03-01
Study12	Site1	S2A2X	SRP265550	SRR11906064	-36.5415	174.705	saline	coastal	New Zealand	2018-03-01
Study12	Site1	S2A1X	SRP265550	SRR11906110	-36.5415	174.705	saline	coastal	New Zealand	2018-03-01
Study12	Site1	AS2B3	SRP265550	SRR11905926	-36.5415	174.705	saline	coastal	New Zealand	2018-03-01
Study12	Site1	AS2B2	SRP265550	SRR11905958	-36.5415	174.705	saline	coastal	New Zealand	2018-03-01
Study12	Site1	AS2B1	SRP265550	SRR11905963	-36.5415	174.705	saline	coastal	New Zealand	2018-03-01
Study12	Site1	AS2C3	SRP265550	SRR11905913	-36.5413	174.705	saline	coastal	New Zealand	2018-03-01
Study12	Site1	AS2C2	SRP265550	SRR11905917	-36.5413	174.705	saline	coastal	New Zealand	2018-03-01
Study12	Site1	AS2C1	SRP265550	SRR11905921	-36.5413	174.705	saline	coastal	New Zealand	2018-03-01
Study12	Site1	S2C3X	SRP265550	SRR11905937	-36.5413	174.705	saline	coastal	New Zealand	2018-03-01
Study12	Site1	S2C2X	SRP265550	SRR11905955	-36.5413	174.705	saline	coastal	New Zealand	2018-03-01
Study12	Site1	S2C1X	SRP265550	SRR11906000	-36.5413	174.705	saline	coastal	New Zealand	2018-03-01
Study12	Site2	AS1A1	SRP265550	SRR11905877	-36.541	174.702	saline	coastal	New Zealand	2018-03-01
Study12	Site2	RS1A3	SRP265550	SRR11905899	-36.541	174.702	saline	coastal	New Zealand	2018-03-01
Study12	Site2	AS1A3	SRP265550	SRR11905900	-36.541	174.702	saline	coastal	New Zealand	2018-03-01
Study12	Site2	RS1A2	SRP265550	SRR11905904	-36.541	174.702	saline	coastal	New Zealand	2018-03-01
Study12	Site2	RS1A1	SRP265550	SRR11905908	-36.541	174.702	saline	coastal	New Zealand	2018-03-01
Study12	Site2	AS1A2	SRP265550	SRR11905972	-36.541	174.702	saline	coastal	New Zealand	2018-03-01
Study12	Site2	S1A3X	SRP265550	SRR11906094	-36.541	174.702	saline	coastal	New Zealand	2018-03-01
Study12	Site2	S1A2X	SRP265550	SRR11906140	-36.541	174.702	saline	coastal	New Zealand	2018-03-01
Study12	Site2	S1A1X	SRP265550	SRR11906157	-36.541	174.702	saline	coastal	New Zealand	2018-03-01
Study12	Site3	RS1B3	SRP265550	SRR11905886	-36.5409	174.702	saline	coastal	New Zealand	2018-03-01
Study12	Site3	RS1B2	SRP265550	SRR11905891	-36.5409	174.702	saline	coastal	New Zealand	2018-03-01
Study12	Site3	RS1B1	SRP265550	SRR11905895	-36.5409	174.702	saline	coastal	New Zealand	2018-03-01
Study12	Site3	S1B3X	SRP265550	SRR11906012	-36.5409	174.702	saline	coastal	New Zealand	2018-03-01
Study12	Site3	AS1B3	SRP265550	SRR11906013	-36.5409	174.702	saline	coastal	New Zealand	2018-03-01
Study12	Site3	S1B2X	SRP265550	SRR11906031	-36.5409	174.702	saline	coastal	New Zealand	2018-03-01
Study12	Site3	S1B1X	SRP265550	SRR11906077	-36.5409	174.702	saline	coastal	New Zealand	2018-03-01
Study12	Site3	AS1B2	SRP265550	SRR11906086	-36.5409	174.702	saline	coastal	New Zealand	2018-03-01
Study12	Site3	AS1B1	SRP265550	SRR11906158	-36.5409	174.702	saline	coastal	New Zealand	2018-03-01
Study12	Site4	S1C3X	SRP265550	SRR11905823	-36.5408	174.703	saline	coastal	New Zealand	2018-03-01
Study12	Site4	S1C2X	SRP265550	SRR11905840	-36.5408	174.703	saline	coastal	New Zealand	2018-03-01
Study12	Site4	S1C1X	SRP265550	SRR11905858	-36.5408	174.703	saline	coastal	New Zealand	2018-03-01
Study12	Site4	RS1C1	SRP265550	SRR11905881	-36.5408	174.703	saline	coastal	New Zealand	2018-03-01
Study12	Site4	RS1C2	SRP265550	SRR11905882	-36.5408	174.703	saline	coastal	New Zealand	2018-03-01
Study12	Site4	AS1C3	SRP265550	SRR11905992	-36.5408	174.703	saline	coastal	New Zealand	2018-03-01
Study12	Site4	AS1C2	SRP265550	SRR11906065	-36.5408	174.703	saline	coastal	New Zealand	2018-03-01
Study12	Site4	RS1C3	SRP265550	SRR11906175	-36.5408	174.703	saline	coastal	New Zealand	2018-03-01
Study12	Site5	S3C2	SRP265550	SRR11905928	-36.5404	174.704	saline	coastal	New Zealand	2018-03-01
Study12	Site5	S3C1	SRP265550	SRR11905933	-36.5404	174.704	saline	coastal	New Zealand	2018-03-01
Study12	Site5	S3C3	SRP265550	SRR11905980	-36.5404	174.704	saline	coastal	New Zealand	2018-03-01
Study13	Site1	E1	SRP057803	SRR2002374	29.2833	-90.8833	saline	coastal	USA	2013-06-01	Megan Overlander, 2015 NA
Study13	Site1	E2	SRP057803	SRR2002375	29.2833	-90.8833	saline	coastal	USA	2013-06-01
Study13	Site1	E3	SRP057803	SRR2002406	29.2833	-90.8833	saline	coastal	USA	2013-06-01
Study13	Site1	E4	SRP057803	SRR2002407	29.2833	-90.8833	saline	coastal	USA	2013-06-01
Study13	Site1	J1	SRP057803	SRR2002408	29.2833	-90.8833	saline	coastal	USA	2013-06-01
Study13	Site1	J2	SRP057803	SRR2002409	29.2833	-90.8833	saline	coastal	USA	2013-06-01
Study13	Site1	J3	SRP057803	SRR2002410	29.2833	-90.8833	saline	coastal	USA	2013-06-01
Study13	Site1	J4	SRP057803	SRR2002411	29.2833	-90.8833	saline	coastal	USA	2013-06-01
Study13	Site1	S1	SRP057803	SRR2002417	29.2833	-90.8833	saline	coastal	USA	2013-06-01
Study13	Site1	S2	SRP057803	SRR2002421	29.2833	-90.8833	saline	coastal	USA	2013-06-01
Study13	Site1	S3	SRP057803	SRR2002422	29.2833	-90.8833	saline	coastal	USA	2013-06-01
Study13	Site1	S4	SRP057803	SRR2002423	29.2833	-90.8833	saline	coastal	USA	2013-06-01
Study14	Site1	HB-C-R3-1	SRP312998	SRR14124486	45.8365	-84.4118	non-saline	Freshwater lake	USA	2019-07-01	Deric Learman, 2021 NA
Study14	Site1	HB-C-R2-1	SRP312998	SRR14124487	45.8365	-84.4118	non-saline	Freshwater lake	USA	2019-07-01
Study14	Site1	HB-C-R1-1	SRP312998	SRR14124488	45.8365	-84.4118	non-saline	Freshwater lake	USA	2019-07-01
Study14	Site2	MC-C-R3-1	SRP312998	SRR14124527	45.7961	-84.7256	non-saline	coastal	USA	2019-07-01
Study14	Site2	MC-C-R2-1	SRP312998	SRR14124528	45.7961	-84.7256	non-saline	coastal	USA	2019-07-01
Study14	Site2	MC-C-R1-1	SRP312998	SRR14124529	45.7961	-84.7256	non-saline	coastal	USA	2019-07-01
Study14	Site3	SI-C-R3-1	SRP312998	SRR14124539	45.8478	-84.7389	non-saline	coastal	USA	2019-07-01
Study14	Site3	SI-C-R2-1	SRP312998	SRR14124558	45.8478	-84.7389	non-saline	coastal	USA	2019-07-01
Study14	Site3	SI-C-R1-1	SRP312998	SRR14124559	45.8478	-84.7389	non-saline	coastal	USA	2019-07-01
Study15	Site1	ART3C	SRP248185	SRR11066911	44.4831	-110.85	non-saline	hot spring	USA	2016-12-01	Mircea Podar, 2020 NA
Study15	Site1	ART3B	SRP248185	SRR11066912	44.4831	-110.85	non-saline	hot spring	USA	2016-12-01
Study15	Site1	ART3A	SRP248185	SRR11066913	44.4831	-110.85	non-saline	hot spring	USA	2016-12-01
Study15	Site2	HDV5	SRP248185	SRR11066916	64.6883	-21.4028	non-saline	hot spring	Iceland	2016-12-01
Study15	Site2	HDV4	SRP248185	SRR11066917	64.6883	-21.4028	non-saline	hot spring	Iceland	2016-12-01
Study15	Site2	HDV3	SRP248185	SRR11066918	64.6883	-21.4028	non-saline	hot spring	Iceland	2016-12-01
Study15	Site3	FLUVB6A	SRP248185	SRR11066922	64.1369	-20.3094	non-saline	hot spring	Iceland	2016-12-01
Study15	Site3	FLUVB5A	SRP248185	SRR11066923	64.1369	-20.3094	non-saline	hot spring	Iceland	2016-12-01
Study15	Site3	FLUVB4A	SRP248185	SRR11066924	64.1369	-20.3094	non-saline	hot spring	Iceland	2016-12-01
Study16	Site1	Zimeiquan sediment(-1m)	SRP059839	SRR2076733	24.951	98.4361	non-saline	hot spring	China	2014-08-01	Zhou et al., 2016 doi: 10.1038/srep25262
Study16	Site1	Zimeiquan sediment(0m)	SRP059839	SRR2076734	24.951	98.4361	non-saline	hot spring	China	2014-08-01
Study16	Site1	Zimeiquan sediment(4m)	SRP059839	SRR2076735	24.951	98.4361	non-saline	hot spring	China	2014-08-01
Study16	Site1	Zimeiquan sediment(8m)	SRP059839	SRR2076736	24.951	98.4361	non-saline	hot spring	China	2014-08-01
Study16	Site1	Zimeiquan sediment(12m)	SRP059839	SRR2076737	24.951	98.4361	non-saline	hot spring	China	2014-08-01
Study17	Site1	TC074S(-2m)	SRP056673	SRR1946576	24.9511	98.4361	non-saline	hot spring	China	2014-08-01	Zhou et al., 2016 doi: 10.1038/srep25262
Study17	Site1	TC075S(-1m)	SRP056673	SRR1946583	24.9511	98.4361	non-saline	hot spring	China	2014-08-01
Study17	Site1	TC076S(0m)	SRP056673	SRR1946584	24.9511	98.4361	non-saline	hot spring	China	2014-08-01
Study17	Site1	TC077S(3m)	SRP056673	SRR1946585	24.9511	98.4361	non-saline	hot spring	China	2014-08-01
Study17	Site1	TC078S(6m)	SRP056673	SRR1946586	24.9511	98.4361	non-saline	hot spring	China	2014-08-01
Study17	Site1	TC079S(9m)	SRP056673	SRR1946587	24.9511	98.4361	non-saline	hot spring	China	2014-08-01
Study18	Site1	BL1	SRP048948	SRR1613310	24.1336	103.986	non-saline	freshwater lake	China	2013-11-01	Zhang et al., 2014 NA
Study18	Site2	CB1	SRP048948	SRR1656839	26.1601	99.9419	non-saline	freshwater lake	China	2013-11-01
Study18	Site3	CH1	SRP048948	SRR1656840	24.7137	103.423	non-saline	freshwater lake	China	2013-11-01
Study18	Site4	CQ1	SRP048948	SRR1656841	23.4325	103.371	non-saline	freshwater lake	China	2013-11-01
Study18	Site5	CS1	SRP048948	SRR1656842	26.5959	100.185	non-saline	freshwater lake	China	2013-11-01
Study18	Site6	HX1	SRP048948	SRR1656844	26.2783	99.9667	non-saline	freshwater lake	China	2013-11-01
Study18	Site7	JH1	SRP048948	SRR1656845	26.4849	99.9329	non-saline	freshwater lake	China	2013-11-01
Study18	Site8	LS1	SRP048948	SRR1656846	28.6783	100.133	non-saline	freshwater lake	China	2013-11-01
Study18	Site9	PZ1	SRP048948	SRR1656847	24.142	104.116	non-saline	freshwater lake	China	2013-11-01
Study18	Site10	QS1	SRP048948	SRR1656848	25.5955	103.112	non-saline	freshwater lake	China	2013-11-01
Study18	Site11	SJ1	SRP048948	SRR1656849	23.578	103.303	non-saline	freshwater lake	China	2013-11-01
Study18	Site12	TC1	SRP048948	SRR1656850	25.8669	99.2799	non-saline	freshwater lake	China	2013-11-01
Study18	Site13	XH1	SRP048948	SRR1656851	26.0148	100.037	non-saline	freshwater lake	China	2013-11-01
Study19	Site1	Supralittoral_rep_3	SRP250681	SRR11178737	-13.5016	-39.0159	saline	coastal	Brazil	2018-07-01	Pieter Spealman, 2020 NA
Study19	Site1	Supralittoral_rep_2	SRP250681	SRR11178738	-13.5016	-39.0159	saline	coastal	Brazil	2018-07-01
Study19	Site1	Supralittoral_rep_1	SRP250681	SRR11178739	-13.5016	-39.0159	saline	coastal	Brazil	2018-07-01
Study19	Site1	Intertidal_rep_3	SRP250681	SRR11178740	-13.5016	-39.0159	saline	coastal	Brazil	2018-07-01
Study19	Site1	Intertidal_rep_2	SRP250681	SRR11178741	-13.5016	-39.0159	saline	coastal	Brazil	2018-07-01
Study19	Site1	Intertidal_rep_1	SRP250681	SRR11178742	-13.5016	-39.0159	saline	coastal	Brazil	2018-07-01
Study19	Site1	Sublittoral_rep_3	SRP250681	SRR11178743	-13.5016	-39.0159	saline	coastal	Brazil	2018-07-01
Study19	Site1	Sublittoral_rep_2	SRP250681	SRR11178744	-13.5016	-39.0159	saline	coastal	Brazil	2018-07-01
Study19	Site1	Sublittoral_rep_1	SRP250681	SRR11178745	-13.5016	-39.0159	saline	coastal	Brazil	2018-07-01
Study20	Site1	remov1	SRP277478	SRR12452304	-41.2331	174.898	saline	coastal	New Zealand	2016-04-01	Katie Worrallo, 2020 NA
Study20	Site1	algae3	SRP277478	SRR12452305	-41.2331	174.898	saline	coastal	New Zealand	2016-04-01
Study20	Site1	algae2	SRP277478	SRR12452306	-41.2331	174.898	saline	coastal	New Zealand	2016-04-01
Study20	Site1	algae1	SRP277478	SRR12452307	-41.2331	174.898	saline	coastal	New Zealand	2016-04-01
Study20	Site1	noalgae3	SRP277478	SRR12452308	-41.2331	174.898	saline	coastal	New Zealand	2016-04-01
Study20	Site1	noalgae2	SRP277478	SRR12452309	-41.2331	174.898	saline	coastal	New Zealand	2016-04-01
Study20	Site1	noalgae1	SRP277478	SRR12452310	-41.2331	174.898	saline	coastal	New Zealand	2016-04-01
Study20	Site1	transp3	SRP277478	SRR12452311	-41.2331	174.898	saline	coastal	New Zealand	2016-04-01
Study20	Site1	algae6	SRP277478	SRR12452312	-41.2331	174.898	saline	coastal	New Zealand	2016-04-01
Study20	Site1	algae5	SRP277478	SRR12452313	-41.2331	174.898	saline	coastal	New Zealand	2016-04-01
Study20	Site1	algae4	SRP277478	SRR12452314	-41.2331	174.898	saline	coastal	New Zealand	2016-04-01
Study20	Site1	remov3	SRP277478	SRR12452315	-41.2331	174.898	saline	coastal	New Zealand	2016-04-01
Study20	Site1	remov2	SRP277478	SRR12452316	-41.2331	174.898	saline	coastal	New Zealand	2016-04-01
Study20	Site1	transp2	SRP277478	SRR12452317	-41.2331	174.898	saline	coastal	New Zealand	2016-04-01
Study20	Site1	transp1	SRP277478	SRR12452318	-41.2331	174.898	saline	coastal	New Zealand	2016-04-01
Study21	Site1	S01.0t4.1A	SRP047389	SRR1583209	39.745	50.48	saline	marine	Caspian Sea	2013-07-01	Michael Robeson, 2014 NA
Study21	Site1	S01.0t4.1B	SRP047389	SRR1583210	39.745	50.48	saline	marine	Caspian Sea	2013-07-01
Study21	Site1	S01.0t4.1C	SRP047389	SRR1583211	39.745	50.48	saline	marine	Caspian Sea	2013-07-01
Study21	Site1	S01.4t8.2A	SRP047389	SRR1583212	39.745	50.48	saline	marine	Caspian Sea	2013-07-01
Study21	Site1	S01.4t8.2B	SRP047389	SRR1583213	39.745	50.48	saline	marine	Caspian Sea	2013-07-01
Study21	Site1	S01.4t8.2C	SRP047389	SRR1583214	39.745	50.48	saline	marine	Caspian Sea	2013-07-01
Study21	Site2	S02.0t4.3A	SRP047389	SRR1583215	39.99	51.5	saline	marine	Caspian Sea	2013-07-01
Study21	Site2	S02.0t4.3B	SRP047389	SRR1583216	39.99	51.5	saline	marine	Caspian Sea	2013-07-01
Study21	Site2	S02.0t4.3C	SRP047389	SRR1583217	39.99	51.5	saline	marine	Caspian Sea	2013-07-01
Study21	Site2	S02.4t8.4A	SRP047389	SRR1583218	39.99	51.5	saline	marine	Caspian Sea	2013-07-01
Study21	Site2	S02.4t8.4B	SRP047389	SRR1583219	39.99	51.5	saline	marine	Caspian Sea	2013-07-01
Study21	Site2	S02.4t8.4C	SRP047389	SRR1583220	39.99	51.5	saline	marine	Caspian Sea	2013-07-01
Study21	Site2	S02.8t12.5A	SRP047389	SRR1583221	39.99	51.5	saline	marine	Caspian Sea	2013-07-01
Study21	Site2	S02.8t12.5B	SRP047389	SRR1583222	39.99	51.5	saline	marine	Caspian Sea	2013-07-01
Study21	Site2	S02.8t12.5C	SRP047389	SRR1583223	39.99	51.5	saline	marine	Caspian Sea	2013-07-01
Study21	Site2	S02.12t16.6A	SRP047389	SRR1583224	39.99	51.5	saline	marine	Caspian Sea	2013-07-01
Study21	Site2	S02.12t16.6B	SRP047389	SRR1583225	39.99	51.5	saline	marine	Caspian Sea	2013-07-01
Study21	Site2	S02.12t16.6C	SRP047389	SRR1583226	39.99	51.5	saline	marine	Caspian Sea	2013-07-01
Study21	Site2	S02.16t20.7A	SRP047389	SRR1583227	39.99	51.5	saline	marine	Caspian Sea	2013-07-01
Study21	Site2	S02.16t20.7B	SRP047389	SRR1583228	39.99	51.5	saline	marine	Caspian Sea	2013-07-01
Study21	Site2	S02.16t20.7C	SRP047389	SRR1583229	39.99	51.5	saline	marine	Caspian Sea	2013-07-01
Study21	Site2	S02.20t24.8A	SRP047389	SRR1583230	39.99	51.5	saline	marine	Caspian Sea	2013-07-01
Study21	Site2	S02.20t24.8B	SRP047389	SRR1583231	39.99	51.5	saline	marine	Caspian Sea	2013-07-01
Study21	Site2	S02.20t24.8C	SRP047389	SRR1583232	39.99	51.5	saline	marine	Caspian Sea	2013-07-01
Study21	Site2	S02.24t28.9A	SRP047389	SRR1583233	39.99	51.5	saline	marine	Caspian Sea	2013-07-01
Study21	Site2	S02.24t28.9B	SRP047389	SRR1583234	39.99	51.5	saline	marine	Caspian Sea	2013-07-01
Study21	Site2	S02.24t28.9C	SRP047389	SRR1583235	39.99	51.5	saline	marine	Caspian Sea	2013-07-01
Study21	Site2	S02.28t32.10A	SRP047389	SRR1583236	39.99	51.5	saline	marine	Caspian Sea	2013-07-01
Study21	Site2	S02.28t32.10B	SRP047389	SRR1583237	39.99	51.5	saline	marine	Caspian Sea	2013-07-01
Study21	Site2	S02.28t32.10C	SRP047389	SRR1583238	39.99	51.5	saline	marine	Caspian Sea	2013-07-01
Study21	Site2	S02.32t35.11A	SRP047389	SRR1583239	39.99	51.5	saline	marine	Caspian Sea	2013-07-01
Study21	Site2	S02.32t35.11B	SRP047389	SRR1583240	39.99	51.5	saline	marine	Caspian Sea	2013-07-01
Study21	Site2	S02.32t35.11C	SRP047389	SRR1583241	39.99	51.5	saline	marine	Caspian Sea	2013-07-01
Study21	Site3	S03.0t4.12A	SRP047389	SRR1583242	40.04	51.347	saline	marine	Caspian Sea	2013-07-01
Study21	Site3	S03.0t4.12B	SRP047389	SRR1583243	40.04	51.347	saline	marine	Caspian Sea	2013-07-01
Study21	Site3	S03.0t4.12C	SRP047389	SRR1583244	40.04	51.347	saline	marine	Caspian Sea	2013-07-01
Study21	Site3	S03.4t8.13A	SRP047389	SRR1583245	40.04	51.347	saline	marine	Caspian Sea	2013-07-01
Study21	Site3	S03.4t8.13B	SRP047389	SRR1583246	40.04	51.347	saline	marine	Caspian Sea	2013-07-01
Study21	Site3	S03.4t8.13C	SRP047389	SRR1583247	40.04	51.347	saline	marine	Caspian Sea	2013-07-01
Study21	Site3	S03.8t12.14A	SRP047389	SRR1583248	40.04	51.347	saline	marine	Caspian Sea	2013-07-01
Study21	Site3	S03.8t12.14B	SRP047389	SRR1583249	40.04	51.347	saline	marine	Caspian Sea	2013-07-01
Study22	Site1	Yaquina_Sediment	SRP108302	SRR5630569	44.625	-124.045	saline	coastal	USA	2015-11-01	Michael Graw, 2017
Study22	Site1	BMFC_Sediment	SRP108302	SRR5630570	44.625	-124.045	saline	coastal	USA	2015-11-01
Study22	Site1	A10anode	SRP108302	SRR5630571	44.625	-124.045	saline	coastal	USA	2015-11-01
Study22	Site1	A7anode	SRP108302	SRR5630572	44.625	-124.045	saline	coastal	USA	2015-11-01
Study22	Site1	A5anode	SRP108302	SRR5630573	44.625	-124.045	saline	coastal	USA	2015-11-01
Study23	Site1	1197.SD.20100919.GY.FFC4.BC.011	ERP016581	ERR1545573	27.4604	-89.7795	saline	marine	Gulf of Mexico	2010-10-01	EBI, 2016 NA
Study23	Site1	1197.SD.20100919.GY.FFC4.BC.011.a	ERP016581	ERR1545574	27.4604	-89.7795	saline	marine	Gulf of Mexico	2010-10-01
Study23	Site1	1197.SE.20100920.GY.FFMT5.BC.019	ERP016581	ERR1545577	27.4604	-89.7795	saline	coastal	Gulf of Mexico	2010-10-01
Study23	Site2	1197.SE.20101011.GY.D064S.BC.245	ERP016581	ERR1545631	27.528	-90.5688	saline	marine	Gulf of Mexico	2010-10-01
Study23	Site2	1197.SE.20101011.GY.D064S.BC.245.a	ERP016581	ERR1545632	27.528	-90.5688	saline	marine	Gulf of Mexico	2010-10-01
Study23	Site3	1197.SE.20101010.GY.D053S.BC.241	ERP016581	ERR1545627	27.6512	-89.282	saline	marine	Gulf of Mexico	2010-10-01
Study23	Site4	1197.SE.20101012.GY.D003S.BC.261	ERP016581	ERR1545633	28.1167	-88.0718	saline	marine	Gulf of Mexico	2010-10-01
Study23	Site4	1197.SE.20101012.GY.D003S.BC.261.a	ERP016581	ERR1545634	28.1167	-88.0718	saline	marine	Gulf of Mexico	2010-10-01
Study23	Site5	1197.SE.20101020.GY.LBNL12.BC.520	ERP016581	ERR1545675	28.3247	-88.9397	saline	marine	Gulf of Mexico	2010-10-01
Study23	Site5	1197.SE.20101020.GY.LBNL12.BC.520.a	ERP016581	ERR1545676	28.3247	-88.9397	saline	marine	Gulf of Mexico	2010-10-01
Study23	Site6	1197.SE.20101019.GY.LBNL10.BC.501	ERP016581	ERR1545663	28.4156	-88.7043	saline	marine	Gulf of Mexico	2010-10-01
Study23	Site6	1197.SE.20101019.GY.LBNL10.BC.501.a	ERP016581	ERR1545664	28.4156	-88.7043	saline	marine	Gulf of Mexico	2010-10-01
Study23	Site7	1197.SE.20101019.GY.LBNL9.BC.463	ERP016581	ERR1545673	28.5141	-88.6006	saline	marine	Gulf of Mexico	2010-10-01
Study23	Site7	1197.SE.20101019.GY.LBNL9.BC.463.a	ERP016581	ERR1545674	28.5141	-88.6006	saline	marine	Gulf of Mexico	2010-10-01
Study23	Site8	1197.SE.20101019.GY.LBNL8.BC.444	ERP016581	ERR1545671	28.5752	-88.5378	saline	marine	Gulf of Mexico	2010-10-01
Study23	Site8	1197.SE.20101019.GY.LBNL8.BC.444.a	ERP016581	ERR1545672	28.5752	-88.5378	saline	marine	Gulf of Mexico	2010-10-01
Study23	Site9	1197.SE.20101002.GY.FF010.BC.151	ERP016581	ERR1545610	28.6679	-88.43	saline	marine	Gulf of Mexico	2010-10-01
Study23	Site9	1197.SE.20101002.GY.FF010.BC.151.a	ERP016581	ERR1545611	28.6679	-88.43	saline	marine	Gulf of Mexico	2010-10-01
Study23	Site10	1197.SE.20101001.GY.LBNL1.BC.120	ERP016581	ERR1545604	28.705	-88.4926	saline	marine	Gulf of Mexico	2010-10-01
Study23	Site10	1197.SE.20101001.GY.LBNL1.BC.120.a	ERP016581	ERR1545605	28.705	-88.4926	saline	marine	Gulf of Mexico	2010-10-01
Study23	Site11	1197.SE.20101019.GY.LBNL14.BC.406	ERP016581	ERR1545667	28.7302	-88.417	saline	marine	Gulf of Mexico	2010-10-01
Study23	Site11	1197.SE.20101019.GY.LBNL14.BC.406.a	ERP016581	ERR1545668	28.7302	-88.417	saline	marine	Gulf of Mexico	2010-10-01
Study23	Site12	1197.SE.20100926.GY.NF.012.BC.058	ERP016581	ERR1545586	28.7579	-88.3445	saline	marine	Gulf of Mexico	2010-10-01
Study23	Site12	1197.SE.20100926.GY.NF.012.BC.058.a	ERP016581	ERR1545587	28.7579	-88.3445	saline	marine	Gulf of Mexico	2010-10-01
Study23	Site13	1197.SE.20101002.GY.FF005.BC.147	ERP016581	ERR1545608	28.8068	-88.5611	saline	marine	Gulf of Mexico	2010-10-01
Study23	Site13	1197.SE.20101002.GY.FF005.BC.147.a	ERP016581	ERR1545609	28.8068	-88.5611	saline	marine	Gulf of Mexico	2010-10-01
Study23	Site14	1197.SE.20101009.GY.ALTFF002.BC.225	ERP016581	ERR1545620	28.9399	-88.8931	saline	marine	Gulf of Mexico	2010-10-01
Study23	Site14	1197.SE.20101009.GY.ALTFF002.BC.225.a	ERP016581	ERR1545621	28.9399	-88.8931	saline	marine	Gulf of Mexico	2010-10-01
Study24	Site1	807.BG.F.11.a	ERP016468	ERR1531057	45.1834	-106.74	non-saline	freshwater river	USA		EBI, 2016 NA
Study24	Site1	807.BG.F.11.b	ERP016468	ERR1531058	45.1834	-106.74	non-saline	freshwater river	USA
Study24	Site1	807.BG.S.11.a	ERP016468	ERR1531059	45.1834	-106.74	non-saline	freshwater river	USA
Study24	Site1	807.BG.S.11.b	ERP016468	ERR1531060	45.1834	-106.74	non-saline	freshwater river	USA
Study24	Site1	807.BG.S.12.a	ERP016468	ERR1531061	45.1834	-106.74	non-saline	freshwater river	USA
Study24	Site1	807.BG.S.12.b	ERP016468	ERR1531062	45.1834	-106.74	non-saline	freshwater river	USA
Study24	Site2	807.W.F.10.a	ERP016468	ERR1531087	45.3228	-106.515	non-saline	freshwater river	USA
Study24	Site2	807.W.F.10.b	ERP016468	ERR1531088	45.3228	-106.515	non-saline	freshwater river	USA
Study24	Site2	807.W.F.11.a	ERP016468	ERR1531089	45.3228	-106.515	non-saline	freshwater river	USA
Study24	Site2	807.W.F.11.b	ERP016468	ERR1531090	45.3228	-106.515	non-saline	freshwater river	USA
Study24	Site2	807.W.S.11.a	ERP016468	ERR1531091	45.3228	-106.515	non-saline	freshwater river	USA
Study24	Site2	807.W.S.11.b	ERP016468	ERR1531092	45.3228	-106.515	non-saline	freshwater river	USA
Study24	Site2	807.W.S.12.a	ERP016468	ERR1531093	45.3228	-106.515	non-saline	freshwater river	USA
Study24	Site2	807.W.S.12.b	ERP016468	ERR1531094	45.3228	-106.515	non-saline	freshwater river	USA
Study24	Site3	807.E.F.10.a	ERP016468	ERR1531071	45.4143	-106.441	non-saline	freshwater river	USA
Study24	Site3	807.E.F.10.b	ERP016468	ERR1531072	45.4143	-106.441	non-saline	freshwater river	USA
Study24	Site3	807.E.F.11.a	ERP016468	ERR1531073	45.4143	-106.441	non-saline	freshwater river	USA
Study24	Site3	807.E.F.11.b	ERP016468	ERR1531074	45.4143	-106.441	non-saline	freshwater river	USA
Study24	Site3	807.E.S.11.a	ERP016468	ERR1531075	45.4143	-106.441	non-saline	freshwater river	USA
Study24	Site3	807.E.S.11.b	ERP016468	ERR1531076	45.4143	-106.441	non-saline	freshwater river	USA
Study24	Site3	807.E.S.12.a	ERP016468	ERR1531077	45.4143	-106.441	non-saline	freshwater river	USA
Study24	Site3	807.E.S.12.b	ERP016468	ERR1531078	45.4143	-106.441	non-saline	freshwater river	USA
Study24	Site4	807.S.F.10.a	ERP016468	ERR1531079	45.6525	-106.29	non-saline	freshwater river	USA
Study24	Site4	807.S.F.10.b	ERP016468	ERR1531080	45.6525	-106.29	non-saline	freshwater river	USA
Study24	Site4	807.S.F.11.a	ERP016468	ERR1531081	45.6525	-106.29	non-saline	freshwater river	USA
Study24	Site4	807.S.F.11.b	ERP016468	ERR1531082	45.6525	-106.29	non-saline	freshwater river	USA
Study24	Site4	807.S.S.11.a	ERP016468	ERR1531083	45.6525	-106.29	non-saline	freshwater river	USA
Study24	Site4	807.S.S.11.b	ERP016468	ERR1531084	45.6525	-106.29	non-saline	freshwater river	USA
Study24	Site4	807.S.S.12.a	ERP016468	ERR1531085	45.6525	-106.29	non-saline	freshwater river	USA
Study24	Site4	807.S.S.12.b	ERP016468	ERR1531086	45.6525	-106.29	non-saline	freshwater river	USA
Study24	Site5	807.B.F.11.a	ERP016468	ERR1531051	45.9429	-106.949	non-saline	freshwater river	USA
Study24	Site5	807.B.F.11.b	ERP016468	ERR1531052	45.9429	-106.949	non-saline	freshwater river	USA
Study24	Site5	807.B.S.11.a	ERP016468	ERR1531053	45.9429	-106.949	non-saline	freshwater river	USA
Study24	Site5	807.B.S.11.b	ERP016468	ERR1531054	45.9429	-106.949	non-saline	freshwater river	USA
Study24	Site5	807.B.S.12.a	ERP016468	ERR1531055	45.9429	-106.949	non-saline	freshwater river	USA
Study24	Site5	807.B.S.12.b	ERP016468	ERR1531056	45.9429	-106.949	non-saline	freshwater river	USA
Study24	Site5	807.C.F.10.a	ERP016468	ERR1531063	45.9429	-106.949	non-saline	freshwater river	USA
Study24	Site5	807.C.F.10.b	ERP016468	ERR1531064	45.9429	-106.949	non-saline	freshwater river	USA
Study24	Site5	807.C.F.11.a	ERP016468	ERR1531065	45.9429	-106.949	non-saline	freshwater river	USA
Study24	Site5	807.C.F.11.b	ERP016468	ERR1531066	45.9429	-106.949	non-saline	freshwater river	USA
Study24	Site5	807.C.S.11.a	ERP016468	ERR1531067	45.9429	-106.949	non-saline	freshwater river	USA
Study24	Site5	807.C.S.11.b	ERP016468	ERR1531068	45.9429	-106.949	non-saline	freshwater river	USA
Study24	Site5	807.C.S.12.a	ERP016468	ERR1531069	45.9429	-106.949	non-saline	freshwater river	USA
Study24	Site5	807.C.S.12.b	ERP016468	ERR1531070	45.9429	-106.949	non-saline	freshwater river	USA
Study25	Site1	1627.AWC	ERP016880	ERR1589909	32.76	81.73	saline	salt-water lake	China	2011	EBI, 2016 NA
Study25	Site2	1627.AYC	ERP016880	ERR1589910	33.37	80.57	saline	salt-water lake	China	2011
Study25	Site3	1627.BGC	ERP016880	ERR1589911	33.48	79.79	non-saline	salt-water lake	China	2011
Study25	Site4	1627.BRZC	ERP016880	ERR1589912	32.43	82.95	saline	salt-water lake	China	2011
Study25	Site5	1627.DC	ERP016880	ERR1589913	32.12	84.74	saline	salt-water lake	China	2011
Study25	Site6	1627.DRBC	ERP016880	ERR1589914	32.47	83.22	saline	salt-water lake	China	2011
Study25	Site7	1627.DZC	ERP016880	ERR1589915	31.85	87.47	saline	salt-water lake	China	2011
Study25	Site8	1627.GZC	ERP016880	ERR1589916	30.65	82.14	non-saline	salt-water lake	China	2011
Study25	Site9	1627.KZC1	ERP016880	ERR1589917	33.12	80.38	saline	salt-water lake	China	2011
Study25	Site9	1627.KZC2	ERP016880	ERR1589918	33.06	80.38	saline	salt-water lake	China	2011
Study25	Site10	1627.LBC1	ERP016880	ERR1589919	33.11	80.16	saline	salt-water lake	China	2011
Study25	Site11	1627.LC	ERP016880	ERR1589920	29.21	87.4	non-saline	salt-water lake	China	2011
Study25	Site12	1627.LMC	ERP016880	ERR1589921	34.59	80.37	saline	salt-water lake	China	2011
Study25	Site13	1627.RBC	ERP016880	ERR1589922	33.04	80.48	saline	salt-water lake	China	2011
Study25	Site14	1627.RWC	ERP016880	ERR1589923	29.45	96.79	non-saline	salt-water lake	China	2011
Study25	Site15	1627.SMXC	ERP016880	ERR1589924	34.6	80.25	non-saline	salt-water lake	China	2011
Study25	Site16	1627.ZCCK1	ERP016880	ERR1589925	32.58	82.21	saline	salt-water lake	China	2011
Study25	Site16	1627.ZCCK3	ERP016880	ERR1589926	32.54	82.43	saline	salt-water lake	China	2011
Study26	Site1	PreDp3	SRP169598	SRR8207344	42.76	-70.89	saline	coastal	USA	2015-12-01	Ashley Bulseco-McKim, 2018 NA
Study26	Site1	PreDp2	SRP169598	SRR8207345	42.76	-70.89	saline	coastal	USA	2015-12-01
Study26	Site1	PreDp1	SRP169598	SRR8207346	42.76	-70.89	saline	coastal	USA	2015-12-01
Study26	Site1	PreMid3	SRP169598	SRR8207347	42.76	-70.89	saline	coastal	USA	2015-12-01
Study26	Site1	PreMid2	SRP169598	SRR8207348	42.76	-70.89	saline	coastal	USA	2015-12-01
Study26	Site1	PreMid1	SRP169598	SRR8207349	42.76	-70.89	saline	coastal	USA	2015-12-01
Study26	Site1	PreShal3	SRP169598	SRR8207350	42.76	-70.89	saline	coastal	USA	2015-12-01
Study26	Site1	PreShal1	SRP169598	SRR8207359	42.76	-70.89	saline	coastal	USA	2015-12-01
Study26	Site1	PreShal2	SRP169598	SRR8207360	42.76	-70.89	saline	coastal	USA	2015-12-01
Study27	Site1	1883.2009.142.Crump.Artic.LTREB.main.lane3.NoIndex	ERP017459	ERR1668363	68.5737	-149.537	non-saline	freshwater river	USA	2009	EBI, 2016 NA
Study27	Site1	1883.2009.143.Crump.Artic.LTREB.main.lane3.NoIndex	ERP017459	ERR1668364	68.5737	-149.537	non-saline	freshwater river	USA	2009
Study27	Site1	1883.2009.305.Crump.Artic.LTREB.main.lane3.NoIndex	ERP017459	ERR1668526	68.5737	-149.537	non-saline	freshwater river	USA	2009
Study27	Site1	1883.2009.306.Crump.Artic.LTREB.main.lane3.NoIndex	ERP017459	ERR1668527	68.5737	-149.537	non-saline	freshwater river	USA	2009
Study27	Site1	1883.2010.313A.Crump.Artic.LTREB.main.lane3.NoIndex	ERP017459	ERR1668935	68.5737	-149.537	non-saline	freshwater river	USA	2009
Study27	Site1	1883.2010.313B.Crump.Artic.LTREB.main.lane3.NoIndex	ERP017459	ERR1668936	68.5737	-149.537	non-saline	freshwater river	USA	2009
Study27	Site2	1883.2009.111.Crump.Artic.LTREB.main.lane3.NoIndex	ERP017459	ERR1668332	68.5858	-149.622	non-saline	freshwater river	USA	2009
Study27	Site2	1883.2009.112.Crump.Artic.LTREB.main.lane3.NoIndex	ERP017459	ERR1668333	68.5858	-149.622	non-saline	freshwater river	USA	2009
Study27	Site2	1883.2009.262.Crump.Artic.LTREB.main.lane2.NoIndex	ERP017459	ERR1668483	68.5858	-149.622	non-saline	freshwater river	USA	2009
Study27	Site2	1883.2009.263.Crump.Artic.LTREB.main.lane2.NoIndex	ERP017459	ERR1668484	68.5858	-149.622	non-saline	freshwater river	USA	2009
Study27	Site2	1883.2010.292A.Crump.Artic.LTREB.main.lane3.NoIndex	ERP017459	ERR1668902	68.5858	-149.622	non-saline	freshwater river	USA	2009
Study27	Site2	1883.2010.292B.Crump.Artic.LTREB.main.lane3.NoIndex	ERP017459	ERR1668903	68.5858	-149.622	non-saline	freshwater river	USA	2009
Study27	Site2	1883.2011.279.Crump.Artic.LTREB.main.lane4.NoIndex	ERP017459	ERR1669252	68.5858	-149.622	non-saline	freshwater river	USA	2009
Study27	Site2	1883.2011.28.Crump.Artic.LTREB.main.lane4.NoIndex	ERP017459	ERR1669253	68.5858	-149.622	non-saline	freshwater river	USA	2009
Study27	SIte3	1883.2009.117.Crump.Artic.LTREB.main.lane3.NoIndex	ERP017459	ERR1668338	68.5913	-149.612	non-saline	freshwater river	USA	2009
Study27	SIte3	1883.2009.118.Crump.Artic.LTREB.main.lane3.NoIndex	ERP017459	ERR1668339	68.5913	-149.612	non-saline	freshwater river	USA	2009
Study27	SIte3	1883.2009.27.Crump.Artic.LTREB.main.lane2.NoIndex	ERP017459	ERR1668491	68.5913	-149.612	non-saline	freshwater river	USA	2009
Study27	SIte3	1883.2009.271.Crump.Artic.LTREB.main.lane2.NoIndex	ERP017459	ERR1668492	68.5913	-149.612	non-saline	freshwater river	USA	2009
Study27	SIte3	1883.2010.299A.Crump.Artic.LTREB.main.lane3.NoIndex	ERP017459	ERR1668913	68.5913	-149.612	non-saline	freshwater river	USA	2009
Study27	SIte3	1883.2010.299B.Crump.Artic.LTREB.main.lane3.NoIndex	ERP017459	ERR1668914	68.5913	-149.612	non-saline	freshwater river	USA	2009
Study27	SIte3	1883.2011.288.Crump.Artic.LTREB.main.lane4.NoIndex	ERP017459	ERR1669261	68.5913	-149.612	non-saline	freshwater river	USA	2009
Study27	SIte3	1883.2011.289.Crump.Artic.LTREB.main.lane4.NoIndex	ERP017459	ERR1669262	68.5913	-149.612	non-saline	freshwater river	USA	2009
Study27	Site4	1883.2009.123.Crump.Artic.LTREB.main.lane3.NoIndex	ERP017459	ERR1668344	68.5969	-149.601	non-saline	freshwater river	USA	2009
Study27	Site4	1883.2009.124.Crump.Artic.LTREB.main.lane3.NoIndex	ERP017459	ERR1668345	68.5969	-149.601	non-saline	freshwater river	USA	2009
Study27	Site4	1883.2009.276.Crump.Artic.LTREB.main.lane2.NoIndex	ERP017459	ERR1668497	68.5969	-149.601	non-saline	freshwater river	USA	2009
Study27	Site4	1883.2009.277.Crump.Artic.LTREB.main.lane2.NoIndex	ERP017459	ERR1668498	68.5969	-149.601	non-saline	freshwater river	USA	2009
Study27	Site4	1883.2010.306A.Crump.Artic.LTREB.main.lane3.NoIndex	ERP017459	ERR1668924	68.5969	-149.601	non-saline	freshwater river	USA	2009
Study27	Site4	1883.2010.306B.Crump.Artic.LTREB.main.lane3.NoIndex	ERP017459	ERR1668925	68.5969	-149.601	non-saline	freshwater river	USA	2009
Study27	Site4	1883.2011.297.Crump.Artic.LTREB.main.lane4.NoIndex	ERP017459	ERR1669269	68.5969	-149.601	non-saline	freshwater river	USA	2009
Study27	Site4	1883.2011.298.Crump.Artic.LTREB.main.lane4.NoIndex	ERP017459	ERR1669270	68.5969	-149.601	non-saline	freshwater river	USA	2009
Study27	Site5	1883.2009.15.Crump.Artic.LTREB.main.lane3.NoIndex	ERP017459	ERR1668371	68.6015	-149.579	non-saline	freshwater river	USA	2009
Study27	Site5	1883.2009.151.Crump.Artic.LTREB.main.lane3.NoIndex	ERP017459	ERR1668372	68.6015	-149.579	non-saline	freshwater river	USA	2009
Study27	Site5	1883.2009.313.Crump.Artic.LTREB.main.lane3.NoIndex	ERP017459	ERR1668534	68.6015	-149.579	non-saline	freshwater river	USA	2009
Study27	Site5	1883.2009.314.Crump.Artic.LTREB.main.lane3.NoIndex	ERP017459	ERR1668535	68.6015	-149.579	non-saline	freshwater river	USA	2009
Study27	Site6	1883.2009.158.Crump.Artic.LTREB.main.lane3.NoIndex	ERP017459	ERR1668379	68.6085	-149.588	non-saline	freshwater river	USA	2009
Study27	Site6	1883.2009.159.Crump.Artic.LTREB.main.lane3.NoIndex	ERP017459	ERR1668380	68.6085	-149.588	non-saline	freshwater river	USA	2009
Study27	Site6	1883.2009.321.Crump.Artic.LTREB.main.lane3.NoIndex	ERP017459	ERR1668542	68.6085	-149.588	non-saline	freshwater river	USA	2009
Study27	Site6	1883.2009.322.Crump.Artic.LTREB.main.lane3.NoIndex	ERP017459	ERR1668543	68.6085	-149.588	non-saline	freshwater river	USA	2009
Study28	Site1	713.LS09.4	ERP016412	ERR1523974	44.445	8.779	saline	coastal	Italy	2009-03-01	EBI, 2016 NA
Study28	Site1	713.LS09.5	ERP016412	ERR1523975	44.445	8.779	saline	coastal	Italy	2009-03-01
Study28	Site1	713.LS09.6	ERP016412	ERR1523976	44.445	8.779	saline	coastal	Italy	2009-03-01
Study28	Site1	713.LS10.22	ERP016412	ERR1523980	44.445	8.779	saline	coastal	Italy	2009-03-01
Study28	Site1	713.LS10.23	ERP016412	ERR1523981	44.445	8.779	saline	coastal	Italy	2009-03-01
Study28	Site1	713.LS10.24	ERP016412	ERR1523982	44.445	8.779	saline	coastal	Italy	2009-03-01
Study28	Site2	713.LS09.1	ERP016412	ERR1523971	44.597	8.783	saline	coastal	Italy	2009-03-01
Study28	Site2	713.LS09.2	ERP016412	ERR1523973	44.597	8.783	saline	coastal	Italy	2009-03-01
Study28	Site2	713.LS10.37	ERP016412	ERR1523989	44.597	8.783	saline	coastal	Italy	2009-03-01
Study28	Site2	713.LS10.38	ERP016412	ERR1523990	44.597	8.783	saline	coastal	Italy	2009-03-01
Study28	Site3	713.TL10.30	ERP016412	ERR1523992	49.465	-57.958	saline	coastal	Canada	2009-03-01
Study28	Site3	713.TL10.50	ERP016412	ERR1523997	49.465	-57.958	saline	coastal	Canada	2009-03-01
Study28	Site3	713.TL10.51	ERP016412	ERR1523998	49.465	-57.958	saline	coastal	Canada	2009-03-01
Study28	Site3	713.TL10.52	ERP016412	ERR1523999	49.465	-57.958	saline	coastal	Canada	2009-03-01
Study28	Site3	713.TL11.101	ERP016412	ERR1524002	49.465	-57.958	saline	coastal	Canada	2009-03-01
Study28	Site3	713.TL11.17	ERP016412	ERR1524003	49.465	-57.958	saline	coastal	Canada	2009-03-01
Study28	Site3	713.TL11.18	ERP016412	ERR1524004	49.465	-57.958	saline	coastal	Canada	2009-03-01
Study28	Site3	713.TL11.19	ERP016412	ERR1524005	49.465	-57.958	saline	coastal	Canada	2009-03-01
Study28	Site3	713.TL11.20	ERP016412	ERR1524006	49.465	-57.958	saline	coastal	Canada	2009-03-01
Study28	Site3	713.TL11.21	ERP016412	ERR1524007	49.465	-57.958	saline	coastal	Canada	2009-03-01
Study28	Site3	713.TL11.22	ERP016412	ERR1524008	49.465	-57.958	saline	coastal	Canada	2009-03-01
Study28	Site3	713.TL11.38	ERP016412	ERR1524009	49.465	-57.958	saline	coastal	Canada	2009-03-01
Study28	Site3	713.TL11.39	ERP016412	ERR1524010	49.465	-57.958	saline	coastal	Canada	2009-03-01
Study28	Site3	713.TL11.40	ERP016412	ERR1524011	49.465	-57.958	saline	coastal	Canada	2009-03-01
Study28	Site3	713.TL11.41	ERP016412	ERR1524012	49.465	-57.958	saline	coastal	Canada	2009-03-01
Study28	Site3	713.TL11.95	ERP016412	ERR1524019	49.465	-57.958	saline	coastal	Canada	2009-03-01
Study28	Site4	713.TL11.97	ERP016412	ERR1524020	49.465	-57.958	saline	coastal	Canada	2009-03-01
Study28	Site4	713.TL11.99	ERP016412	ERR1524021	49.465	-57.958	saline	coastal	Canada	2009-03-01
Study28	Site4	713.TL10.14	ERP016412	ERR1523991	49.473	-57.981	saline	coastal	Canada	2009-03-01
Study28	Site4	713.TL10.42	ERP016412	ERR1523993	49.473	-57.981	saline	coastal	Canada	2009-03-01
Study28	Site4	713.TL10.44	ERP016412	ERR1523994	49.473	-57.981	saline	coastal	Canada	2009-03-01
Study28	Site4	713.TL10.46	ERP016412	ERR1523995	49.473	-57.981	saline	coastal	Canada	2009-03-01
Study28	Site4	713.TL10.48	ERP016412	ERR1523996	49.473	-57.981	saline	coastal	Canada	2009-03-01
Study28	Site4	713.TL10.53	ERP016412	ERR1524000	49.473	-57.981	saline	coastal	Canada	2009-03-01
Study28	Site4	713.TL10.54	ERP016412	ERR1524001	49.473	-57.981	saline	coastal	Canada	2009-03-01
Study28	Site4	713.TL11.81	ERP016412	ERR1524014	49.473	-57.981	saline	coastal	Canada	2009-03-01
Study28	Site4	713.TL11.82	ERP016412	ERR1524015	49.473	-57.981	saline	coastal	Canada	2009-03-01
Study28	Site4	713.TL11.83	ERP016412	ERR1524016	49.473	-57.981	saline	coastal	Canada	2009-03-01
Study28	Site4	713.TL11.84	ERP016412	ERR1524017	49.473	-57.981	saline	coastal	Canada	2009-03-01
Study29	Site1	678.seasonal.insitu.sample.492	ERP017221	ERR1653597	50.338	-4.148	saline	coastal	UK	2010-05-01	EBI, 2017 NA
Study29	Site1	678.seasonal.insitu.sample.494	ERP017221	ERR1653598	50.338	-4.148	saline	coastal	UK	2010-05-01
Study29	Site1	678.seasonal.insitu.sample.495	ERP017221	ERR1653599	50.338	-4.148	saline	coastal	UK	2010-05-01
Study29	Site1	678.seasonal.insitu.sample.497	ERP017221	ERR1653600	50.338	-4.148	saline	coastal	UK	2010-05-01
Study29	Site1	678.seasonal.insitu.sample.499	ERP017221	ERR1653601	50.338	-4.148	saline	coastal	UK	2010-05-01
Study29	Site1	678.seasonal.insitu.sample.594	ERP017221	ERR1653678	50.338	-4.148	saline	coastal	UK	2010-05-01
Study29	Site1	678.seasonal.insitu.sample.595	ERP017221	ERR1653679	50.338	-4.148	saline	coastal	UK	2010-05-01
Study29	Site1	678.seasonal.insitu.sample.596	ERP017221	ERR1653680	50.338	-4.148	saline	coastal	UK	2010-05-01
Study29	Site1	678.seasonal.insitu.sample.597	ERP017221	ERR1653681	50.338	-4.148	saline	coastal	UK	2010-05-01
Study29	Site1	678.seasonal.insitu.sample.598	ERP017221	ERR1653682	50.338	-4.148	saline	coastal	UK	2010-05-01
Study30	Site1	905.Alsback.0.25to0.5cm	ERP021691	ERR1855451	58.322	11.534	saline	marine	Sweden	2011-02-01	EBI, 2017 NA
Study30	Site1	905.Alsback.0.5to0.75cm	ERP021691	ERR1855452	58.322	11.534	saline	marine	Sweden	2011-02-01
Study30	Site1	905.Alsback.0.75to1cm	ERP021691	ERR1855453	58.322	11.534	saline	marine	Sweden	2011-02-01
Study30	Site1	905.Alsback.0to0.25cm	ERP021691	ERR1855454	58.322	11.534	saline	marine	Sweden	2011-02-01
Study30	Site1	905.Alsback.3.5to4cm	ERP021691	ERR1855455	58.322	11.534	saline	marine	Sweden	2011-02-01
Study30	Site1	905.Alsback.3to3.5cm	ERP021691	ERR1855456	58.322	11.534	saline	marine	Sweden	2011-02-01
Study30	Site1	905.Alsback.4.5to5cm	ERP021691	ERR1855457	58.322	11.534	saline	marine	Sweden	2011-02-01
Study30	Site1	905.Alsback.4to4.5cm	ERP021691	ERR1855458	58.322	11.534	saline	marine	Sweden	2011-02-01
Study30	Site2	905.Gullmarsfjord.stations1	ERP021691	ERR1855459	58.322	11.534	saline	marine	Sweden	2011-02-01
Study30	Site2	905.Gullmarsfjord.stations2	ERP021691	ERR1855460	58.322	11.534	saline	marine	Sweden	2011-02-01
Study30	Site2	905.Gullmarsfjord.stations3	ERP021691	ERR1855461	58.322	11.534	saline	marine	Sweden	2011-02-01
Study30	Site2	905.Gullmarsfjord.stations4	ERP021691	ERR1855462	58.322	11.534	saline	marine	Sweden	2011-02-01
Study30	Site2	905.Gullmarsfjord.stations5	ERP021691	ERR1855463	58.322	11.534	saline	marine	Sweden	2011-02-01
Study30	Site2	905.Gullmarsfjord.stations6	ERP021691	ERR1855464	58.322	11.534	saline	marine	Sweden	2011-02-01
Study30	Site2	905.Gullmarsfjord.stations7	ERP021691	ERR1855465	58.322	11.534	saline	marine	Sweden	2011-02-01
Study30	Site2	905.Gullmarsfjord.stations8	ERP021691	ERR1855466	58.322	11.534	saline	marine	Sweden	2011-02-01
Study30	Site2	905.Gullmarsfjord.stations9	ERP021691	ERR1855467	58.322	11.534	saline	marine	Sweden	2011-02-01
Study30	Site3	905.SA.Station.1.t0	ERP021691	ERR1855495	58.22	11.37	saline	coastal	Sweden	2011-02-01
Study30	Site3	905.SA.Station.2.t0	ERP021691	ERR1855497	58.22	11.37	saline	coastal	Sweden	2011-02-01
Study30	Site3	905.SA.Station.3.t0	ERP021691	ERR1855499	58.22	11.37	saline	marine	Sweden	2011-02-01
Study30	Site3	905.SA.Station.4.t0	ERP021691	ERR1855501	58.22	11.37	saline	marine	Sweden	2011-02-01
Study30	Site3	905.SA.Station.5.t0	ERP021691	ERR1855503	58.22	11.37	saline	coastal	Sweden	2011-02-01
Study30	Site3	905.SA.Station.6.t0	ERP021691	ERR1855505	58.22	11.37	saline	coastal	Sweden	2011-02-01
Study30	Site3	905.SA.Station.7.t0	ERP021691	ERR1855507	58.22	11.37	saline	coastal	Sweden	2011-02-01
Study30	Site3	905.SA.Station.8.t0	ERP021691	ERR1855509	58.22	11.37	saline	coastal	Sweden	2011-02-01
Study31	Site1	PR_I	SRP365631	SRR18460814	41.6991	-86.2388	non-saline	Freshwater lake	USA	2020-12-01	Brittni Bertolet, 2022 NA
Study31	Site1	NG_I	SRP365631	SRR18460823	41.6991	-86.2388	non-saline	Freshwater lake	USA	2020-12-01
Study31	Site1	WA_I	SRP365631	SRR18460831	41.6991	-86.2388	non-saline	Freshwater lake	USA	2020-12-01
Study31	Site1	MI_I	SRP365631	SRR18460848	41.6991	-86.2388	non-saline	Freshwater lake	USA	2020-12-01
Study31	Site1	TF_I	SRP365631	SRR18460857	41.6991	-86.2388	non-saline	Freshwater lake	USA	2020-12-01
Study31	Site1	RP_I	SRP365631	SRR18460867	41.6991	-86.2388	non-saline	Freshwater lake	USA	2020-12-01
Study31	Site1	CB_I	SRP365631	SRR18460885	41.6991	-86.2388	non-saline	Freshwater lake	USA	2020-12-01
Study32	Site1	102925	SRP305919	SRR13692519	21.6203	-158.015	non-saline	freshwater river	USA	2018-07-01	Sean Swift, 2021 NA
Study32	Site1	103145	SRP305919	SRR13692520	21.6203	-158.015	non-saline	freshwater river	USA	2018-07-01
Study32	Site1	103212	SRP305919	SRR13692521	21.6203	-158.015	non-saline	freshwater river	USA	2018-07-01
Study32	Site2	101877	SRP305919	SRR13692524	21.6309	-158.048	non-saline	freshwater river	USA	2018-07-01
Study32	Site2	103028	SRP305919	SRR13692525	21.6309	-158.048	non-saline	freshwater river	USA	2018-07-01
Study32	Site2	103915	SRP305919	SRR13692526	21.6309	-158.048	non-saline	freshwater river	USA	2018-07-01
Study32	Site6	104011	SRP305919	SRR13951941	21.5905	-157.955	non-saline	freshwater river	USA	2018-07-01
Study32	Site6	104304	SRP305919	SRR13951942	21.5905	-157.955	non-saline	freshwater river	USA	2018-07-01
Study32	Site6	104253	SRP305919	SRR13951944	21.5905	-157.955	non-saline	freshwater river	USA	2018-07-01
Study32	Site7	104328	SRP305919	SRR13952387	21.6405	-158.063	non-saline	freshwater river	USA	2018-07-01
Study32	Site7	104049	SRP305919	SRR13952388	21.6405	-158.063	non-saline	freshwater river	USA	2018-07-01
Study32	Site7	104235	SRP305919	SRR13952386	21.6405	-158.063	non-saline	freshwater river	USA	2018-07-01
Study33	Site1	QFIRB010AC	SRP304689	SRR13627516	37.3112	-6.82289	saline	coastal	Spain	2017-07-01	Daniel Straub, 2021 NA
Study33	Site1	QFIRB009A9	SRP304689	SRR13627517	37.3112	-6.82289	saline	coastal	Spain	2017-07-01
Study33	Site1	QFIRB008A1	SRP304689	SRR13627518	37.3112	-6.82289	saline	coastal	Spain	2017-07-01
Study33	Site1	QFIRB007AR	SRP304689	SRR13627519	37.3112	-6.82289	saline	coastal	Spain	2017-07-01
Study33	Site1	QFIRB006AJ	SRP304689	SRR13627520	37.3112	-6.82289	saline	coastal	Spain	2017-07-01
Study33	Site1	QFIRB005AB	SRP304689	SRR13627521	37.3112	-6.82289	saline	coastal	Spain	2017-07-01
Study33	Site1	QFIRB017A0	SRP304689	SRR13627525	37.3112	-6.82289	saline	coastal	Spain	2017-07-01
Study33	Site1	QFIRB016AQ	SRP304689	SRR13627526	37.3112	-6.82289	saline	coastal	Spain	2017-07-01
Study33	Site1	QFIRB015AI	SRP304689	SRR13627527	37.3112	-6.82289	saline	coastal	Spain	2017-07-01
Study33	Site1	QFIRB004A3	SRP304689	SRR13627529	37.3112	-6.82289	saline	coastal	Spain	2017-07-01
Study33	Site1	QFIRB003AT	SRP304689	SRR13627530	37.3112	-6.82289	saline	coastal	Spain	2017-07-01
Study33	Site2	QFIRB012AS	SRP304689	SRR13627514	37.5937	-6.5511	saline	coastal	Spain	2017-07-01
Study33	Site2	QFIRB011AK	SRP304689	SRR13627515	37.5937	-6.5511	saline	coastal	Spain	2017-07-01
Study33	Site2	QFIRB020AJ	SRP304689	SRR13627522	37.5937	-6.5511	saline	coastal	Spain	2017-07-01
Study33	Site2	QFIRB019AG	SRP304689	SRR13627523	37.5937	-6.5511	saline	coastal	Spain	2017-07-01
Study33	Site2	QFIRB018A8	SRP304689	SRR13627524	37.5937	-6.5511	saline	coastal	Spain	2017-07-01
Study33	Site2	QFIRB013A2	SRP304689	SRR13627528	37.5937	-6.5511	saline	coastal	Spain	2017-07-01
Study34	Site1	1039.I.Fundao.SB.7.8	ERP016734	ERR1557978	-23.18	-44.18	saline	coastal	Brazil	2011-02-01	EBI, 2016 NA
Study34	Site2	1039.L.Jacarepia.SA	ERP016734	ERR1557980	-23.14	-44.17	saline	coastal	Brazil	2011-02-01
Study34	Site3	1039.L.Vermelha.HC	ERP016734	ERR1557983	-22.85	-43.23	saline	coastal	Brazil	2011-02-01
Study34	Site3	1039.L.Vermelha.SB	ERP016734	ERR1557985	-22.85	-43.23	saline	coastal	Brazil	2011-02-01
Study34	Site3	1039.L.Vermelha.SC.2.3	ERP016734	ERR1557986	-22.85	-43.23	saline	coastal	Brazil	2011-02-01
Study34	Site4	1039.P.Abraao.SA.1.4	ERP016734	ERR1557989	-22.95	-42.33	saline	coastal	Brazil	2011-02-01
Study34	Site5	1039.P.Dois.Rios.SB	ERP016734	ERR1557994	-22.94	-42.39	saline	coastal	Brazil	2011-02-01
Study34	Site5	1039.P.Massambaba.SA	ERP016734	ERR1557996	-22.94	-42.39	saline	coastal	Brazil	2011-02-01
Study34	Site5	1039.P.Massambaba.SB	ERP016734	ERR1557999	-22.94	-42.39	saline	coastal	Brazil	2011-02-01
Study35	Site1	1580.1C.sed.D1	ERP016883	ERR1590016	37.56	-122.1	saline	salt-water lake	USA	2011-12-01	EBI, 2016 NA
Study35	Site1	1580.1CA.sed.D1	ERP016883	ERR1590017	37.56	-122.1	saline	salt-water lake	USA	2011-12-01
Study35	Site1	1580.1CB.sed.D1	ERP016883	ERR1590018	37.56	-122.1	saline	salt-water lake	USA	2011-12-01
Study35	Site1	1580.2CA.sed.D1	ERP016883	ERR1590020	37.56	-122.1	saline	salt-water lake	USA	2011-12-01
Study35	Site1	1580.2CB.sed.D1	ERP016883	ERR1590021	37.56	-122.1	saline	salt-water lake	USA	2011-12-01
Study35	Site2	1580.A23.1.sed.D1	ERP016883	ERR1590022	37.47	-121.97	saline	salt-water lake	USA	2011-12-01
Study35	Site2	1580.A23.2.sed.D1	ERP016883	ERR1590023	37.47	-121.97	saline	salt-water lake	USA	2011-12-01
Study35	Site3	1580.WPA.sed.D1	ERP016883	ERR1590037	17.95	-67.19	saline	salt-water lake	Puerto Rico	2011-12-01
Study35	Site3	1580.WPB.sed.D1	ERP016883	ERR1590039	17.95	-67.19	saline	salt-water lake	Puerto Rico	2011-12-01
Study35	Site3	1580.WPC.sed.D1	ERP016883	ERR1590041	17.95	-67.19	saline	salt-water lake	Puerto Rico	2011-12-01
Study36	Site1	1622.DP.101.102A.1	ERP016496	ERR1538555	42.1757	-72.7	non-saline	freshwater lake	USA		EBI, 2016 NA
Study36	Site1	1622.DP.11.12A.1	ERP016496	ERR1538558	42.1757	-72.7	non-saline	freshwater lake	USA
Study36	Site1	1622.DP.15.16A.1	ERP016496	ERR1538561	42.1757	-72.7	non-saline	freshwater lake	USA
Study36	Site1	1622.DP.2.3A.1	ERP016496	ERR1538564	42.1757	-72.7	non-saline	freshwater lake	USA
Study36	Site1	1622.DP.21.22A.1	ERP016496	ERR1538567	42.1757	-72.7	non-saline	freshwater lake	USA
Study36	Site1	1622.DP.5.6A.1	ERP016496	ERR1538573	42.1757	-72.7	non-saline	freshwater lake	USA
Study36	Site1	1622.DP.51.52A.1	ERP016496	ERR1538575	42.1757	-72.7	non-saline	freshwater lake	USA
Study36	Site1	1622.DP.70.71A.1	ERP016496	ERR1538578	42.1757	-72.7	non-saline	freshwater lake	USA
Study36	Site1	1622.DP.91.92A.1	ERP016496	ERR1538583	42.1757	-72.7	non-saline	freshwater lake	USA
Study36	Site2	1622.PP.101.102A	ERP016496	ERR1538586	42.3084	-71.3412	non-saline	freshwater lake	USA
Study36	Site2	1622.PP.11.12A	ERP016496	ERR1538588	42.3084	-71.3412	non-saline	freshwater lake	USA
Study36	Site2	1622.PP.15.16A	ERP016496	ERR1538592	42.3084	-71.3412	non-saline	freshwater lake	USA
Study36	Site2	1622.PP.2.3A	ERP016496	ERR1538594	42.3084	-71.3412	non-saline	freshwater lake	USA
Study36	Site2	1622.PP.21.22A	ERP016496	ERR1538596	42.3084	-71.3412	non-saline	freshwater lake	USA
Study36	Site2	1622.PP.5.6A	ERP016496	ERR1538600	42.3084	-71.3412	non-saline	freshwater lake	USA
Study36	Site2	1622.PP.51.52A	ERP016496	ERR1538602	42.3084	-71.3412	non-saline	freshwater lake	USA
Study36	Site2	1622.PP.71.72A	ERP016496	ERR1538606	42.3084	-71.3412	non-saline	freshwater lake	USA
Study36	Site2	1622.PP.91.92A	ERP016496	ERR1538610	42.3084	-71.3412	non-saline	freshwater lake	USA
Study36	Site3	1622.UPMain.0.1	ERP016496	ERR1538612	42.06	-71.3776	non-saline	freshwater lake	USA
Study36	Site3	1622.UPMain.1.2	ERP016496	ERR1538613	42.06	-71.3776	non-saline	freshwater lake	USA
Study36	Site3	1622.UPMain.10.11A	ERP016496	ERR1538614	42.06	-71.3776	non-saline	freshwater lake	USA
Study36	Site3	1622.UPMain.100.101A	ERP016496	ERR1538616	42.06	-71.3776	non-saline	freshwater lake	USA
Study36	Site3	1622.UPMain.11.12A	ERP016496	ERR1538635	42.06	-71.3776	non-saline	freshwater lake	USA
Study36	Site3	1622.UPMain.120.121	ERP016496	ERR1538649	42.06	-71.3776	non-saline	freshwater lake	USA
Study36	Site3	1622.UPMain.139.140	ERP016496	ERR1538676	42.06	-71.3776	non-saline	freshwater lake	USA
Study36	Site3	1622.UPMain.20.21	ERP016496	ERR1538690	42.06	-71.3776	non-saline	freshwater lake	USA
Study36	Site3	1622.UPMain.40.41A	ERP016496	ERR1538725	42.06	-71.3776	non-saline	freshwater lake	USA
Study36	Site3	1622.UPMain.80.81	ERP016496	ERR1538767	42.06	-71.3776	non-saline	freshwater lake	USA
Study37	Site1	1673.MBS0330.4	ERP016923	ERR1593080	32.7707	-117.219	saline	coastal	USA	2006-06-01	EBI, 2016 NA
Study37	Site1	1673.MBS0428.4	ERP016923	ERR1593083	32.7707	-117.219	saline	coastal	USA	2006-06-01
Study37	Site1	1673.MBS0613.4	ERP016923	ERR1593086	32.7707	-117.219	saline	coastal	USA	2006-06-01
Study37	Site1	1673.MBS105.4	ERP016923	ERR1593091	32.7707	-117.219	saline	coastal	USA	2006-06-01
Study37	Site1	1673.MBS119.4	ERP016923	ERR1593095	32.7707	-117.219	saline	coastal	USA	2006-06-01
Study37	Site1	1673.MBS119.4D	ERP016923	ERR1593096	32.7707	-117.219	saline	coastal	USA	2006-06-01
Study37	Site1	1673.MBS119.4DY	ERP016923	ERR1593097	32.7707	-117.219	saline	coastal	USA	2006-06-01
Study37	Site1	1673.MBS2	ERP016923	ERR1593098	32.7707	-117.219	saline	coastal	USA	2006-06-01
Study37	Site1	1673.MBS65.4	ERP016923	ERR1593103	32.7707	-117.219	saline	coastal	USA	2006-06-01
Study37	Site2	1673.MBS0428.1	ERP016923	ERR1593081	32.7712	-117.211	saline	coastal	USA	2006-06-01
Study37	Site2	1673.MBS65.1	ERP016923	ERR1593100	32.7712	-117.211	saline	coastal	USA	2006-06-01
Study37	Site3	1673.MBS0119.3	ERP016923	ERR1593078	32.7807	-117.223	saline	coastal	USA	2006-06-01
Study37	Site3	1673.MBS0330.3	ERP016923	ERR1593079	32.7807	-117.223	saline	coastal	USA	2006-06-01
Study37	Site3	1673.MBS0428.3	ERP016923	ERR1593082	32.7807	-117.223	saline	coastal	USA	2006-06-01
Study37	Site3	1673.MBS0613.3	ERP016923	ERR1593085	32.7807	-117.223	saline	coastal	USA	2006-06-01
Study37	Site3	1673.MBS1.2	ERP016923	ERR1593088	32.7807	-117.223	saline	coastal	USA	2006-06-01
Study37	Site3	1673.MBS105.3	ERP016923	ERR1593090	32.7807	-117.223	saline	coastal	USA	2006-06-01
Study37	Site3	1673.MBS119.3	ERP016923	ERR1593092	32.7807	-117.223	saline	coastal	USA	2006-06-01
Study37	Site3	1673.MBS119.3D	ERP016923	ERR1593093	32.7807	-117.223	saline	coastal	USA	2006-06-01
Study37	Site3	1673.MBS119.3DY	ERP016923	ERR1593094	32.7807	-117.223	saline	coastal	USA	2006-06-01
Study37	Site3	1673.MBS61	ERP016923	ERR1593099	32.7807	-117.223	saline	coastal	USA	2006-06-01
Study37	Site3	1673.MBS65.3	ERP016923	ERR1593102	32.7807	-117.223	saline	coastal	USA	2006-06-01
Study37	Site4	1673.MBS0428.5	ERP016923	ERR1593084	32.7815	-117.222	saline	coastal	USA	2006-06-01
Study37	Site4	1673.MBS1.1	ERP016923	ERR1593087	32.7815	-117.222	saline	coastal	USA	2006-06-01
Study37	Site5	1673.MBS105.2	ERP016923	ERR1593089	32.7873	-117.212	saline	coastal	USA	2006-06-01
Study37	Site5	1673.MBS65.2	ERP016923	ERR1593101	32.7873	-117.212	saline	coastal	USA	2006-06-01
Study38	Site1	614	SRP305919	SRR13692799	21.637	-158.059	non-saline	coastal	USA	2018-07-01	Sean Swift, 2021 NA
Study38	Site1	613	SRP305919	SRR13692800	21.637	-158.059	non-saline	coastal	USA	2018-07-01
Study38	Site1	612	SRP305919	SRR13692801	21.637	-158.059	non-saline	coastal	USA	2018-07-01
Study38	Site1	605	SRP305919	SRR13692808	21.637	-158.059	non-saline	coastal	USA	2018-07-01
Study38	Site1	604	SRP305919	SRR13692809	21.637	-158.059	non-saline	coastal	USA	2018-07-01
Study38	Site1	603	SRP305919	SRR13692810	21.637	-158.059	non-saline	coastal	USA	2018-07-01
Study38	Site1	602	SRP305919	SRR13692811	21.637	-158.059	non-saline	coastal	USA	2018-07-01
Study38	Site1	601	SRP305919	SRR13692812	21.637	-158.059	non-saline	coastal	USA	2018-07-01
Study38	Site1	600	SRP305919	SRR13692813	21.637	-158.059	non-saline	coastal	USA	2018-07-01
Study39	Site1	K0177_C1	SRP306832	SRR13730699	34.47	-120.26	saline	coastal	USA	2017-04-01	Rachel Meyer, 2021 NA
Study39	Site1	K0166_C2	SRP306832	SRR13730723	34.47	-120.26	saline	coastal	USA	2017-04-01
Study39	Site1	K0159_C2	SRP306832	SRR13730744	34.47	-120.26	saline	coastal	USA	2017-04-01
Study39	Site1	K0159_C1	SRP306832	SRR13730745	34.47	-120.26	saline	coastal	USA	2017-04-01
Study39	Site2	K0162_C2	SRP306832	SRR13730728	41.0256	-124.11	saline	coastal	USA	2017-04-01
Study39	Site2	K0162_C1	SRP306832	SRR13730729	41.0256	-124.11	saline	coastal	USA	2017-04-01
Study39	Site2	K0196_C2	SRP306832	SRR13730955	41.0256	-124.11	saline	coastal	USA	2017-04-01
Study39	Site2	K0194_C2	SRP306832	SRR13730959	41.0256	-124.11	saline	coastal	USA	2017-04-01
Study39	Site2	K0194_C1	SRP306832	SRR13730960	41.0273	-124.109	saline	coastal	USA	2017-04-01
Study40	Site1	TM2.1	SRP218449	SRR9973307	20.85	-90.37	saline	mangrove	Mexico	2018-10-01	Luisa Falcon, 2019 NA
Study40	Site1	TM2.2	SRP218449	SRR9973308	20.85	-90.37	saline	mangrove	Mexico	2018-10-01
Study40	Site1	TM2.5	SRP218449	SRR9973311	20.85	-90.37	saline	mangrove	Mexico	2018-10-01
Study40	Site1	TM2.6	SRP218449	SRR9973312	20.85	-90.37	saline	mangrove	Mexico	2018-10-01
Study40	Site1	TM2.3	SRP218449	SRR9973313	20.85	-90.37	saline	mangrove	Mexico	2018-10-01
Study40	Site1	TM2.4	SRP218449	SRR9973314	20.85	-90.37	saline	mangrove	Mexico	2018-10-01
Study40	Site1	TM2.7	SRP218449	SRR9973316	20.85	-90.37	saline	mangrove	Mexico	2018-10-01
Study40	Site1	TM2.8	SRP218449	SRR9973317	20.85	-90.37	saline	mangrove	Mexico	2018-10-01
Study40	Site1	TM2.12	SRP218449	SRR9973335	20.85	-90.37	saline	mangrove	Mexico	2018-10-01
Study40	Site1	TM2.11	SRP218449	SRR9973336	20.85	-90.37	saline	mangrove	Mexico	2018-10-01
Study40	Site2	TM1.3	SRP218449	SRR9973295	20.85	-90.29	saline	mangrove	Mexico	2018-10-01
Study40	Site2	TM1.4	SRP218449	SRR9973296	20.85	-90.29	saline	mangrove	Mexico	2018-10-01
Study40	Site2	TM1.1	SRP218449	SRR9973297	20.85	-90.29	saline	mangrove	Mexico	2018-10-01
Study40	Site2	TM1.2	SRP218449	SRR9973298	20.85	-90.29	saline	mangrove	Mexico	2018-10-01
Study40	Site2	TM1.7	SRP218449	SRR9973299	20.85	-90.29	saline	mangrove	Mexico	2018-10-01
Study40	Site2	TM1.8	SRP218449	SRR9973300	20.85	-90.29	saline	mangrove	Mexico	2018-10-01
Study40	Site2	TM1.5	SRP218449	SRR9973301	20.85	-90.29	saline	mangrove	Mexico	2018-10-01
Study40	Site2	TM1.6	SRP218449	SRR9973302	20.85	-90.29	saline	mangrove	Mexico	2018-10-01
Study40	Site2	TM1.9	SRP218449	SRR9973304	20.85	-90.29	saline	mangrove	Mexico	2018-10-01
Study40	Site2	TM1.10	SRP218449	SRR9973305	20.85	-90.29	saline	mangrove	Mexico	2018-10-01
Study40	Site2	TM1.11	SRP218449	SRR9973309	20.85	-90.29	saline	mangrove	Mexico	2018-10-01
Study40	Site2	TM1.12	SRP218449	SRR9973310	20.85	-90.29	saline	mangrove	Mexico	2018-10-01
Study41	Site1	Impacted_Mangrove_1	SRP276374	SRR12400120	-13.7429	-39.0585	saline	mangrove	Brazil	2020-02-01	Pieter Spealman, 2020 NA
Study41	Site1	Impacted_Mangrove_2	SRP276374	SRR12400119	-13.7429	-39.0585	saline	mangrove	Brazil	2020-02-01
Study41	Site1	Impacted_Mangrove_3	SRP276374	SRR12400118	-13.7429	-39.0585	saline	mangrove	Brazil	2020-02-01
Study42	Site1	Supralittoral_rep_3	SRP250681	SRR11178737	-13.5016	-39.0159	saline	mangrove	Brazil	2018-07-01	Pieter Spealman, 2020 NA
Study42	Site1	Supralittoral_rep_2	SRP250681	SRR11178738	-13.5016	-39.0159	saline	mangrove	Brazil	2018-07-01
Study42	Site1	Supralittoral_rep_1	SRP250681	SRR11178739	-13.5016	-39.0159	saline	mangrove	Brazil	2018-07-01
Study42	Site1	Intertidal_rep_3	SRP250681	SRR11178740	-13.5016	-39.0159	saline	mangrove	Brazil	2018-07-01
Study42	Site1	Intertidal_rep_2	SRP250681	SRR11178741	-13.5016	-39.0159	saline	mangrove	Brazil	2018-07-01
Study42	Site1	Intertidal_rep_1	SRP250681	SRR11178742	-13.5016	-39.0159	saline	mangrove	Brazil	2018-07-01
Study42	Site1	Sublittoral_rep_3	SRP250681	SRR11178743	-13.5016	-39.0159	saline	mangrove	Brazil	2018-07-01
Study42	Site1	Sublittoral_rep_2	SRP250681	SRR11178744	-13.5016	-39.0159	saline	mangrove	Brazil	2018-07-01
Study42	Site1	Sublittoral_rep_1	SRP250681	SRR11178745	-13.5016	-39.0159	saline	mangrove	Brazil	2018-07-01
Study43	Site1	Sem_SA_So_10	SRP322874	SRR14741450	1.21173	103.759	saline	mangrove	Malaysia	2017-03-01	Geoffrey Zahn, 2021 NA
Study43	Site1	Sem_SA_So_09	SRP322874	SRR14741451	1.21173	103.759	saline	mangrove	Malaysia	2017-03-01
Study43	Site1	Sem_SA_So_08	SRP322874	SRR14741452	1.21173	103.759	saline	mangrove	Malaysia	2017-03-01
Study43	Site1	Sem_SA_So_07	SRP322874	SRR14741453	1.21173	103.759	saline	mangrove	Malaysia	2017-03-01
Study43	Site1	Sem_SA_So_06	SRP322874	SRR14741455	1.21173	103.759	saline	mangrove	Malaysia	2017-03-01
Study43	Site1	Sem_SA_So_05	SRP322874	SRR14741456	1.21173	103.759	saline	mangrove	Malaysia	2017-03-01
Study43	Site1	Sem_SA_So_04	SRP322874	SRR14741457	1.21173	103.759	saline	mangrove	Malaysia	2017-03-01
Study43	Site1	Sem_SA_So_03	SRP322874	SRR14741458	1.21173	103.759	saline	mangrove	Malaysia	2017-03-01
Study43	Site1	Sem_SA_So_02	SRP322874	SRR14741459	1.21173	103.759	saline	mangrove	Malaysia	2017-03-01
Study43	Site1	Sem_SA_So_01	SRP322874	SRR14741460	1.21173	103.759	saline	mangrove	Malaysia	2017-03-01
Study43	Site2	CJawa_SA_So_10	SRP322874	SRR14741140	1.4107	103.991	saline	mangrove	Malaysia	2017-03-01
Study43	Site2	CJawa_SA_So_09	SRP322874	SRR14741141	1.4107	103.991	saline	mangrove	Malaysia	2017-03-01
Study43	Site2	CJawa_SA_So_08	SRP322874	SRR14741142	1.4107	103.991	saline	mangrove	Malaysia	2017-03-01
Study43	Site2	CJawa_SA_So_07	SRP322874	SRR14741143	1.4107	103.991	saline	mangrove	Malaysia	2017-03-01
Study43	Site2	CJawa_SA_So_06	SRP322874	SRR14741145	1.4107	103.991	saline	mangrove	Malaysia	2017-03-01
Study43	Site2	CJawa_SA_So_05	SRP322874	SRR14741146	1.4107	103.991	saline	mangrove	Malaysia	2017-03-01
Study43	Site2	CJawa_SA_So_04	SRP322874	SRR14741147	1.4107	103.991	saline	mangrove	Malaysia	2017-03-01
Study43	Site2	CJawa_SA_So_03	SRP322874	SRR14741148	1.4107	103.991	saline	mangrove	Malaysia	2017-03-01
Study43	Site2	CJawa_SA_So_02	SRP322874	SRR14741149	1.4107	103.991	saline	mangrove	Malaysia	2017-03-01
Study43	Site2	CJawa_SA_So_01	SRP322874	SRR14741150	1.4107	103.991	saline	mangrove	Malaysia	2017-03-01
Study43	Site3	Kran_SA_So_09	SRP322874	SRR14740814	1.4383	103.753	saline	mangrove	Malaysia	2017-03-01
Study43	Site3	Kran_SA_So_08	SRP322874	SRR14740815	1.4383	103.753	saline	mangrove	Malaysia	2017-03-01
Study43	Site3	Kran_SA_So_07	SRP322874	SRR14740816	1.4383	103.753	saline	mangrove	Malaysia	2017-03-01
Study43	Site3	Kran_SA_So_06	SRP322874	SRR14740817	1.4383	103.753	saline	mangrove	Malaysia	2017-03-01
Study43	Site3	Kran_SA_So_05	SRP322874	SRR14740818	1.4383	103.753	saline	mangrove	Malaysia	2017-03-01
Study43	Site3	Kran_SA_So_04	SRP322874	SRR14740819	1.4383	103.753	saline	mangrove	Malaysia	2017-03-01
Study43	Site3	Kran_SA_So_03	SRP322874	SRR14740820	1.4383	103.753	saline	mangrove	Malaysia	2017-03-01
Study43	Site3	Kran_SA_So_02	SRP322874	SRR14740821	1.4383	103.753	saline	mangrove	Malaysia	2017-03-01
Study43	Site3	Kran_SA_So_01	SRP322874	SRR14740823	1.4383	103.753	saline	mangrove	Malaysia	2017-03-01
Study43	Site3	Kran_SA_So_10	SRP322874	SRR14741323	1.4383	103.753	saline	mangrove	Malaysia	2017-03-01
Study43	Site4	LCK_SA_So_10	SRP322874	SRR14741185	1.44583	103.768	saline	mangrove	Malaysia	2017-03-01
Study43	Site4	LCK_SA_So_09	SRP322874	SRR14741186	1.44583	103.768	saline	mangrove	Malaysia	2017-03-01
Study43	Site4	LCK_SA_So_08	SRP322874	SRR14741187	1.44583	103.768	saline	mangrove	Malaysia	2017-03-01
Study43	Site4	LCK_SA_So_07	SRP322874	SRR14741189	1.44583	103.768	saline	mangrove	Malaysia	2017-03-01
Study43	Site4	LCK_SA_So_06	SRP322874	SRR14741190	1.44583	103.768	saline	mangrove	Malaysia	2017-03-01
Study43	Site4	LCK_SA_So_05	SRP322874	SRR14741191	1.44583	103.768	saline	mangrove	Malaysia	2017-03-01
Study43	Site4	LCK_SA_So_04	SRP322874	SRR14741192	1.44583	103.768	saline	mangrove	Malaysia	2017-03-01
Study43	Site4	LCK_SA_So_03	SRP322874	SRR14741193	1.44583	103.768	saline	mangrove	Malaysia	2017-03-01
Study43	Site4	LCK_SA_So_02	SRP322874	SRR14741194	1.44583	103.768	saline	mangrove	Malaysia	2017-03-01
Study43	Site4	LCK_SA_So_01	SRP322874	SRR14741195	1.44583	103.768	saline	mangrove	Malaysia	2017-03-01
Study43	Site5	PD_SA_So_10	SRP322874	SRR14741278	2.40831	101.859	saline	mangrove	Malaysia	2017-03-01
Study43	Site5	PD_SA_So_09	SRP322874	SRR14741279	2.40831	101.859	saline	mangrove	Malaysia	2017-03-01
Study43	Site5	PD_SA_So_08	SRP322874	SRR14741280	2.40831	101.859	saline	mangrove	Malaysia	2017-03-01
Study43	Site5	PD_SA_So_07	SRP322874	SRR14741281	2.40831	101.859	saline	mangrove	Malaysia	2017-03-01
Study43	Site5	PD_SA_So_06	SRP322874	SRR14741282	2.40831	101.859	saline	mangrove	Malaysia	2017-03-01
Study43	Site5	PD_SA_So_05	SRP322874	SRR14741283	2.40831	101.859	saline	mangrove	Malaysia	2017-03-01
Study43	Site5	PD_SA_So_04	SRP322874	SRR14741284	2.40831	101.859	saline	mangrove	Malaysia	2017-03-01
Study43	Site5	PD_SA_So_03	SRP322874	SRR14741285	2.40831	101.859	saline	mangrove	Malaysia	2017-03-01
Study43	Site5	PD_SA_So_02	SRP322874	SRR14741286	2.40831	101.859	saline	mangrove	Malaysia	2017-03-01
Study43	Site5	PD_SA_So_01	SRP322874	SRR14741287	2.40831	101.859	saline	mangrove	Malaysia	2017-03-01
Study43	Site6	Ti_SA_So_10	SRP322874	SRR14741095	2.78123	104.207	saline	mangrove	Malaysia	2017-03-01
Study43	Site6	Ti_SA_So_09	SRP322874	SRR14741096	2.78123	104.207	saline	mangrove	Malaysia	2017-03-01
Study43	Site6	Ti_SA_So_08	SRP322874	SRR14741097	2.78123	104.207	saline	mangrove	Malaysia	2017-03-01
Study43	Site6	Ti_SA_So_07	SRP322874	SRR14741098	2.78123	104.207	saline	mangrove	Malaysia	2017-03-01
Study43	Site6	Ti_SA_So_06	SRP322874	SRR14741100	2.78123	104.207	saline	mangrove	Malaysia	2017-03-01
Study43	Site6	Ti_SA_So_05	SRP322874	SRR14741101	2.78123	104.207	saline	mangrove	Malaysia	2017-03-01
Study43	Site6	Ti_SA_So_04	SRP322874	SRR14741102	2.78123	104.207	saline	mangrove	Malaysia	2017-03-01
Study43	Site6	Ti_SA_So_03	SRP322874	SRR14741103	2.78123	104.207	saline	mangrove	Malaysia	2017-03-01
Study43	Site6	Ti_SA_So_02	SRP322874	SRR14741104	2.78123	104.207	saline	mangrove	Malaysia	2017-03-01
Study43	Site6	Ti_SA_So_01	SRP322874	SRR14741105	2.78123	104.207	saline	mangrove	Malaysia	2017-03-01
Study43	Site7	AA_Mer_So_10	SRP322874	SRR14740905	5.53483	102.944	saline	mangrove	Malaysia	2017-03-01
Study43	Site7	AA_Mer_So_09	SRP322874	SRR14740906	5.53483	102.944	saline	mangrove	Malaysia	2017-03-01
Study43	Site7	AA_Mer_So_08	SRP322874	SRR14740907	5.53483	102.944	saline	mangrove	Malaysia	2017-03-01
Study43	Site7	AA_Mer_So_07	SRP322874	SRR14740908	5.53483	102.944	saline	mangrove	Malaysia	2017-03-01
Study43	Site7	AA_Mer_So_06	SRP322874	SRR14740909	5.53483	102.944	saline	mangrove	Malaysia	2017-03-01
Study43	Site7	AA_Mer_So_05	SRP322874	SRR14740910	5.53483	102.944	saline	mangrove	Malaysia	2017-03-01
Study43	Site7	AA_Mer_So_04	SRP322874	SRR14740912	5.53483	102.944	saline	mangrove	Malaysia	2017-03-01
Study43	Site7	AA_Mer_So_03	SRP322874	SRR14740913	5.53483	102.944	saline	mangrove	Malaysia	2017-03-01
Study43	Site7	AA_Mer_So_02	SRP322874	SRR14740914	5.53483	102.944	saline	mangrove	Malaysia	2017-03-01
Study43	Site7	AA_Mer_So_01	SRP322874	SRR14740915	5.53483	102.944	saline	mangrove	Malaysia	2017-03-01
Study43	Site8	Red_SA_So_10	SRP322874	SRR14741405	5.75259	102.999	saline	mangrove	Malaysia	2017-03-01
Study43	Site8	Red_SA_So_09	SRP322874	SRR14741406	5.75259	102.999	saline	mangrove	Malaysia	2017-03-01
Study43	Site8	Red_SA_So_08	SRP322874	SRR14741407	5.75259	102.999	saline	mangrove	Malaysia	2017-03-01
Study43	Site8	Red_SA_So_07	SRP322874	SRR14741408	5.75259	102.999	saline	mangrove	Malaysia	2017-03-01
Study43	Site8	Red_SA_So_06	SRP322874	SRR14741410	5.75259	102.999	saline	mangrove	Malaysia	2017-03-01
Study43	Site8	Red_SA_So_05	SRP322874	SRR14741411	5.75259	102.999	saline	mangrove	Malaysia	2017-03-01
Study43	Site8	Red_SA_So_04	SRP322874	SRR14741412	5.75259	102.999	saline	mangrove	Malaysia	2017-03-01
Study43	Site8	Red_SA_So_03	SRP322874	SRR14741413	5.75259	102.999	saline	mangrove	Malaysia	2017-03-01
Study43	Site8	Red_SA_So_02	SRP322874	SRR14741414	5.75259	102.999	saline	mangrove	Malaysia	2017-03-01
Study43	Site8	Red_SA_So_01	SRP322874	SRR14741415	5.75259	102.999	saline	mangrove	Malaysia	2017-03-01
Study43	Site9	TBali_SA_So_10	SRP322874	SRR14741361	5.88485	102.482	saline	mangrove	Malaysia	2017-03-01
Study43	Site9	TBali_SA_So_09	SRP322874	SRR14741362	5.88485	102.482	saline	mangrove	Malaysia	2017-03-01
Study43	Site9	TBali_SA_So_08	SRP322874	SRR14741363	5.88485	102.482	saline	mangrove	Malaysia	2017-03-01
Study43	Site9	TBali_SA_So_07	SRP322874	SRR14741364	5.88485	102.482	saline	mangrove	Malaysia	2017-03-01
Study43	Site9	TBali_SA_So_06	SRP322874	SRR14741366	5.88485	102.482	saline	mangrove	Malaysia	2017-03-01
Study43	Site9	TBali_SA_So_05	SRP322874	SRR14741367	5.88485	102.482	saline	mangrove	Malaysia	2017-03-01
Study43	Site9	TBali_SA_So_04	SRP322874	SRR14741368	5.88485	102.482	saline	mangrove	Malaysia	2017-03-01
Study43	Site9	TBali_SA_So_03	SRP322874	SRR14741369	5.88485	102.482	saline	mangrove	Malaysia	2017-03-01
Study43	Site9	TBali_SA_So_02	SRP322874	SRR14741370	5.88485	102.482	saline	mangrove	Malaysia	2017-03-01
Study43	Site9	TBali_SA_So_01	SRP322874	SRR14741371	5.88485	102.482	saline	mangrove	Malaysia	2017-03-01
Study43	Site10	LK_SA_So_10	SRP322874	SRR14741230	6.45689	99.8226	saline	mangrove	Malaysia	2017-03-01
Study43	Site10	LK_SA_So_09	SRP322874	SRR14741231	6.45689	99.8226	saline	mangrove	Malaysia	2017-03-01
Study43	Site10	LK_SA_So_08	SRP322874	SRR14741233	6.45689	99.8226	saline	mangrove	Malaysia	2017-03-01
Study43	Site10	LK_SA_So_07	SRP322874	SRR14741235	6.45689	99.8226	saline	mangrove	Malaysia	2017-03-01
Study43	Site10	LK_SA_So_06	SRP322874	SRR14741236	6.45689	99.8226	saline	mangrove	Malaysia	2017-03-01
Study43	Site10	LK_SA_So_05	SRP322874	SRR14741237	6.45689	99.8226	saline	mangrove	Malaysia	2017-03-01
Study43	Site10	LK_SA_So_04	SRP322874	SRR14741238	6.45689	99.8226	saline	mangrove	Malaysia	2017-03-01
Study43	Site10	LK_SA_So_03	SRP322874	SRR14741239	6.45689	99.8226	saline	mangrove	Malaysia	2017-03-01
Study43	Site10	LK_SA_So_02	SRP322874	SRR14741240	6.45689	99.8226	saline	mangrove	Malaysia	2017-03-01
Study43	Site10	LK_SA_So_01	SRP322874	SRR14741241	6.45689	99.8226	saline	mangrove	Malaysia	2017-03-01
Study44	Site1	S3C3	SRP322673	SRR14729225	4.85888	-52.3999	saline	mangrove	French Guiana	2017-11-01	Maud Fiard, 2021 NA
Study44	Site1	S3C2	SRP322673	SRR14729226	4.85888	-52.3999	saline	mangrove	French Guiana	2017-11-01
Study44	Site1	S3C1	SRP322673	SRR14729227	4.85888	-52.3999	saline	mangrove	French Guiana	2017-11-01
Study44	Site1	S3B3	SRP322673	SRR14729228	4.85888	-52.3999	saline	mangrove	French Guiana	2017-11-01
Study44	Site1	S3B2	SRP322673	SRR14729229	4.85888	-52.3999	saline	mangrove	French Guiana	2017-11-01
Study44	Site1	S3B1	SRP322673	SRR14729230	4.85888	-52.3999	saline	mangrove	French Guiana	2017-11-01
Study44	Site1	S3A3	SRP322673	SRR14729232	4.85888	-52.3999	saline	mangrove	French Guiana	2017-11-01
Study44	Site1	S3A2	SRP322673	SRR14729233	4.85888	-52.3999	saline	mangrove	French Guiana	2017-11-01
Study44	Site1	S3A1	SRP322673	SRR14729234	4.85888	-52.3999	saline	mangrove	French Guiana	2017-11-01
Study44	Site2	S2A2	SRP322673	SRR14729218	4.89701	-52.3744	saline	mangrove	French Guiana	2017-11-01
Study44	Site2	S2C3	SRP322673	SRR14729235	4.89701	-52.3744	saline	mangrove	French Guiana	2017-11-01
Study44	Site2	S2C2	SRP322673	SRR14729236	4.89701	-52.3744	saline	mangrove	French Guiana	2017-11-01
Study44	Site2	S2C1	SRP322673	SRR14729237	4.89701	-52.3744	saline	mangrove	French Guiana	2017-11-01
Study44	Site2	S2B3	SRP322673	SRR14729238	4.89701	-52.3744	saline	mangrove	French Guiana	2017-11-01
Study44	Site2	S2B2	SRP322673	SRR14729239	4.89701	-52.3744	saline	mangrove	French Guiana	2017-11-01
Study44	Site2	S2B1	SRP322673	SRR14729240	4.89701	-52.3744	saline	mangrove	French Guiana	2017-11-01
Study44	Site2	S2A3	SRP322673	SRR14729241	4.89701	-52.3744	saline	mangrove	French Guiana	2017-11-01
Study44	Site3	S2A1	SRP322673	SRR14729219	4.91478	-52.3378	saline	mangrove	French Guiana	2017-11-01
Study44	Site3	S1C3	SRP322673	SRR14729220	4.91478	-52.3378	saline	mangrove	French Guiana	2017-11-01
Study44	Site3	S1C2	SRP322673	SRR14729221	4.91478	-52.3378	saline	mangrove	French Guiana	2017-11-01
Study44	Site3	S1C1	SRP322673	SRR14729222	4.91478	-52.3378	saline	mangrove	French Guiana	2017-11-01
Study44	Site3	S1B3	SRP322673	SRR14729223	4.91478	-52.3378	saline	mangrove	French Guiana	2017-11-01
Study44	Site3	S1B2	SRP322673	SRR14729224	4.91478	-52.3378	saline	mangrove	French Guiana	2017-11-01
Study44	Site3	S1B1	SRP322673	SRR14729231	4.91478	-52.3378	saline	mangrove	French Guiana	2017-11-01
Study44	Site3	S1A3	SRP322673	SRR14729242	4.91478	-52.3378	saline	mangrove	French Guiana	2017-11-01
Study44	Site3	S1A1	SRP322673	SRR14729243	4.91478	-52.3378	saline	mangrove	French Guiana	2017-11-01
Study45	Site1	S2	ERP104157	ERR2117568	-51.96	-70.374	non-saline	Freshwater lake	Argentina	2008-11-01	EBI, 2018 NA
Study45	Site1	S5	ERP104157	ERR2117569	-51.96	-70.374	non-saline	Freshwater lake	Argentina	2008-11-01
Study45	Site1	S6	ERP104157	ERR2117570	-51.96	-70.374	non-saline	Freshwater lake	Argentina	2008-11-01
Study45	Site1	S9	ERP104157	ERR2117571	-51.96	-70.374	non-saline	Freshwater lake	Argentina	2008-11-01
Study45	Site1	S11	ERP104157	ERR2117572	-51.96	-70.374	non-saline	Freshwater lake	Argentina	2008-11-01
Study45	Site1	S12	ERP104157	ERR2117573	-51.96	-70.374	non-saline	Freshwater lake	Argentina	2008-11-01
Study45	Site1	S14	ERP104157	ERR2117574	-51.96	-70.374	non-saline	Freshwater lake	Argentina	2008-11-01
Study45	Site1	S15	ERP104157	ERR2117575	-51.96	-70.374	non-saline	Freshwater lake	Argentina	2008-11-01
Study45	Site1	S17	ERP104157	ERR2117576	-51.96	-70.374	non-saline	Freshwater lake	Argentina	2008-11-01
Study45	Site1	S18	ERP104157	ERR2117577	-51.96	-70.374	non-saline	Freshwater lake	Argentina	2008-11-01
Study45	Site1	S19	ERP104157	ERR2117578	-51.96	-70.374	non-saline	Freshwater lake	Argentina	2008-11-01
Study46	Site1	TowutiI1A3	ERP016126	ERR1462912	-2.69112	121.466	non-saline	Freshwater lake	Indonesia	2013-10-01	EBI, 2017 NA
Study46	Site1	TowutiI8A3	ERP016126	ERR1462913	-2.69112	121.466	non-saline	Freshwater lake	Indonesia	2013-10-01
Study46	Site1	TowutiI13A3	ERP016126	ERR1462914	-2.69112	121.466	non-saline	Freshwater lake	Indonesia	2013-10-01
Study46	Site1	TowutiI17A3	ERP016126	ERR1462915	-2.69112	121.466	non-saline	Freshwater lake	Indonesia	2013-10-01
Study46	Site1	TowutiI1B3	ERP016126	ERR1462916	-2.69112	121.466	non-saline	Freshwater lake	Indonesia	2013-10-01
Study46	Site1	TowutiI8B3	ERP016126	ERR1462917	-2.69112	121.466	non-saline	Freshwater lake	Indonesia	2013-10-01
Study46	Site1	TowutiI13B3	ERP016126	ERR1462918	-2.69112	121.466	non-saline	Freshwater lake	Indonesia	2013-10-01
Study46	Site1	TowutiI17B3	ERP016126	ERR1462919	-2.69112	121.466	non-saline	Freshwater lake	Indonesia	2013-10-01
Study47	Site1	JS0815.Ixw250.0-1	SRP119940	SRR6172165	19.4307	-93.095	saline	marine	Gulf of Mexico	2015-08-01	Will Overholt, 2017 NA
Study47	Site1	JS0815.Ixw250.1-2	SRP119940	SRR6172239	19.4307	-93.095	saline	marine	Gulf of Mexico	2015-08-01
Study47	Site1	JS0815.Ixw250.3-4	SRP119940	SRR6172127	19.4307	-93.095	saline	marine	Gulf of Mexico	2015-08-01
Study47	Site1	JS0815.Ixw250.5-6	SRP119940	SRR6171995	19.4307	-93.095	saline	marine	Gulf of Mexico	2015-08-01
Study47	Site1	JS0815.Ixw250.8-9	SRP119940	SRR6172005	19.4307	-93.095	saline	marine	Gulf of Mexico	2015-08-01
Study47	Site1	JS0815.Ixw250.11-12	SRP119940	SRR6172019	19.4307	-93.095	saline	marine	Gulf of Mexico	2015-08-01
Study47	Site1	JS0815.Ixw250.14-15	SRP119940	SRR6172080	19.4307	-93.095	saline	marine	Gulf of Mexico	2015-08-01
Study47	Site1	JS0815.Ixw250.16-18	SRP119940	SRR6171996	19.4307	-93.095	saline	marine	Gulf of Mexico	2015-08-01
Study47	Site2	JS0815.Ixw750.0-1	SRP119940	SRR6172162	19.46	-94.5849	saline	marine	Gulf of Mexico	2015-08-01
Study47	Site2	JS0815.Ixw750.1-2	SRP119940	SRR6172242	19.46	-94.5849	saline	marine	Gulf of Mexico	2015-08-01
Study47	Site2	JS0815.Ixw750.3-4	SRP119940	SRR6172088	19.46	-94.5849	saline	marine	Gulf of Mexico	2015-08-01
Study47	Site2	JS0815.Ixw750.5-6	SRP119940	SRR6171992	19.46	-94.5849	saline	marine	Gulf of Mexico	2015-08-01
Study47	Site2	JS0815.Ixw750.8-9	SRP119940	SRR6172263	19.46	-94.5849	saline	marine	Gulf of Mexico	2015-08-01
Study47	Site2	JS0815.Ixw750.11-12	SRP119940	SRR6172087	19.46	-94.5849	saline	marine	Gulf of Mexico	2015-08-01
Study47	Site2	JS0815.Ixw750.14-15	SRP119940	SRR6172085	19.46	-94.5849	saline	marine	Gulf of Mexico	2015-08-01
Study47	Site2	JS0815.Ixw750.18-20	SRP119940	SRR6171993	19.46	-94.5849	saline	marine	Gulf of Mexico	2015-08-01
Study47	Site3	JS0815.SL33-750.0-1	SRP119940	SRR6172049	22.4102	-91.778	saline	marine	Gulf of Mexico	2015-08-01
Study47	Site3	JS0815.SL33-750.1-2	SRP119940	SRR6172172	22.4102	-91.778	saline	marine	Gulf of Mexico	2015-08-01
Study47	Site3	JS0815.SL33-750.3-4	SRP119940	SRR6172145	22.4102	-91.778	saline	marine	Gulf of Mexico	2015-08-01
Study47	Site3	JS0815.SL33-750.5-6	SRP119940	SRR6172189	22.4102	-91.778	saline	marine	Gulf of Mexico	2015-08-01
Study47	Site3	JS0815.SL33-750.8-9	SRP119940	SRR6172272	22.4102	-91.778	saline	marine	Gulf of Mexico	2015-08-01
Study47	Site3	JS0815.SL33-750.11-12	SRP119940	SRR6172031	22.4102	-91.778	saline	marine	Gulf of Mexico	2015-08-01
Study47	Site3	JS0815.SL33-750.14-15	SRP119940	SRR6172141	22.4102	-91.778	saline	marine	Gulf of Mexico	2015-08-01
Study47	Site3	JS0815.SL33-750.18-20	SRP119940	SRR6172192	22.4102	-91.778	saline	marine	Gulf of Mexico	2015-08-01
Study47	Site4	WB1403.SE02.0-2	SRP119940	SRR6172016	28.3592	-86.9443	saline	marine	Gulf of Mexico	2015-08-01
Study47	Site4	WB1403.SE02.10-12	SRP119940	SRR6172207	28.3592	-86.9443	saline	marine	Gulf of Mexico	2015-08-01
Study47	Site4	WB1403.SE02.30-32	SRP119940	SRR6172176	28.3592	-86.9443	saline	marine	Gulf of Mexico	2015-08-01
Study47	Site4	WB1403.SE02.50-55	SRP119940	SRR6172112	28.3592	-86.9443	saline	marine	Gulf of Mexico	2015-08-01
Study47	Site4	WB1403.SE02.70-75	SRP119940	SRR6172105	28.3592	-86.9443	saline	marine	Gulf of Mexico	2015-08-01
Study47	Site4	WB1403.SE02.90-95	SRP119940	SRR6171974	28.3592	-86.9443	saline	marine	Gulf of Mexico	2015-08-01
Study47	Site5	WB0814.DSH09.0-2	SRP119940	SRR6171965	28.3592	-86.9443	saline	marine	Gulf of Mexico	2015-08-01
Study47	Site5	WB0814.DSH09.10-12	SRP119940	SRR6171889	28.3592	-86.9443	saline	marine	Gulf of Mexico	2015-08-01
Study47	Site5	WB0814.DSH09.30-35	SRP119940	SRR6171919	28.6365	-87.8685	saline	marine	Gulf of Mexico	2015-08-01
Study47	Site5	WB0814.DSH09.50-55	SRP119940	SRR6171920	28.6365	-87.8685	saline	marine	Gulf of Mexico	2015-08-01
Study47	Site5	WB0814.DSH09.70-75	SRP119940	SRR6171942	28.6365	-87.8685	saline	marine	Gulf of Mexico	2015-08-01
Study47	Site5	WB0814.DSH09.90-100	SRP119940	SRR6171959	28.6365	-87.8685	saline	marine	Gulf of Mexico	2015-08-01
Study47	Site6	DC.1	SRP119940	SRR6173523	29.4745	-86.9587	saline	marine	Gulf of Mexico	2015-08-01
Study47	Site6	DC.2	SRP119940	SRR6173530	29.4745	-86.9587	saline	marine	Gulf of Mexico	2015-08-01
Study47	Site6	DC.4	SRP119940	SRR6173538	29.4745	-86.9587	saline	marine	Gulf of Mexico	2015-08-01
Study47	Site6	DC.6	SRP119940	SRR6173540	29.4745	-86.9587	saline	marine	Gulf of Mexico	2015-08-01
Study47	Site6	DC.8	SRP119940	SRR6173539	29.4745	-86.9587	saline	marine	Gulf of Mexico	2015-08-01
Study47	Site6	DC.10	SRP119940	SRR6173541	29.4745	-86.9587	saline	marine	Gulf of Mexico	2015-08-01
Study47	Site6	DC.12	SRP119940	SRR6173543	29.4745	-86.9587	saline	marine	Gulf of Mexico	2015-08-01
Study47	Site6	DC.15	SRP119940	SRR6173794	29.4745	-86.9587	saline	marine	Gulf of Mexico	2015-08-01
Study48	Site1	L32	SRP226988	SRR10346138	22.37	113.37	saline	marine	South China Sea	2018-05-01	Zhang et al., 2020 doi:abs/10.1111/1751-7915.13622
Study48	Site1	L31	SRP226988	SRR10346139	22.37	113.37	saline	marine	South China Sea	2018-05-01
Study48	Site1	L2	SRP226988	SRR10346140	22.37	113.37	saline	marine	South China Sea	2018-05-01
Study48	Site1	L23	SRP226988	SRR10346141	22.37	113.37	saline	marine	South China Sea	2018-05-01
Study48	Site1	L22	SRP226988	SRR10346142	22.37	113.37	saline	marine	South China Sea	2018-05-01
Study49	Site1	Longxi Seamount	SRP319730	SRR14527264	13.76	114.28	saline	marine	South China Sea	2018-05-01	Haizhou Li, 2021 NA
Study49	Site1	Longxi Seamount	SRP319730	SRR14527265	13.76	114.28	saline	marine	South China Sea	2018-05-01
Study49	Site2	Longmen Seamount	SRP319730	SRR14527266	12.31	113.41	saline	marine	South China Sea	2018-05-01
Study49	Site2	Longmen Seamount	SRP319730	SRR14527267	12.31	113.41	saline	marine	South China Sea	2018-05-01
Study49	Site3	Jiaolong Seamount	SRP319730	SRR14527268	17.32	117.44	saline	marine	South China Sea	2018-05-01
Study49	Site3	Jiaolong Seamount	SRP319730	SRR14527269	17.32	117.44	saline	marine	South China Sea	2018-05-01
Study49	Site4	Huangyan Seamount	SRP319730	SRR14527270	15.17	117.32	saline	marine	South China Sea	2018-05-01
Study49	Site4	Huangyan Seamount	SRP319730	SRR14527271	15.17	117.32	saline	marine	South China Sea	2018-05-01
Study49	Site5	Puyuan Seamount	SRP319730	SRR14527278	21.8	119.12	saline	marine	South China Sea	2018-05-01
Study49	Site5	Puyuan Seamount	SRP319730	SRR14527279	21.8	119.12	saline	marine	South China Sea	2018-05-01
Study50	Site1	16ZBM1	SRP279058	SRR12534321	20.45	116.65	saline	marine	South China Sea	2016-09-01	Rou Wen CHEN, 2020 NA
Study50	Site2	16ZBM4	SRP279058	SRR12534330	13.14	114.64	saline	marine	South China Sea	2016-09-01
Study50	Site3	16XB92	SRP279058	SRR12534333	10.01	110.64	saline	marine	South China Sea	2016-09-01
Study50	Site4	16XB37	SRP279058	SRR12534339	18.12	111.4	saline	marine	South China Sea	2016-09-01
Study50	Site5	16ZBM5	SRP279058	SRR12534340	11.66	117.5	saline	marine	South China Sea	2016-09-01
Study51	Site1	FK181031_11731	SRP310192	SRR13932062	23.941	-108.856	saline	marine	Pacific Ocean	2018-11-01	Daan Speth, 2021 NA
Study51	Site1	FK181031_12043	SRP310192	SRR13932152	23.941	-108.856	saline	marine	Pacific Ocean	2018-11-01
Study51	Site1	FK181031_11713mat	SRP310192	SRR13932212	23.941	-108.856	saline	marine	Pacific Ocean	2018-11-01
Study51	Site2	NA091_core020_8_11cm	SRP310192	SRR13932132	23.9544	-108.862	saline	marine	Pacific Ocean	2018-11-01
Study51	Site2	NA091_core020_7_8cm	SRP310192	SRR13932133	23.9544	-108.862	saline	marine	Pacific Ocean	2018-11-01
Study51	Site2	NA091_core020_6_7cm	SRP310192	SRR13932134	23.9544	-108.862	saline	marine	Pacific Ocean	2018-11-01
Study51	Site2	NA091_core020_5_6cm	SRP310192	SRR13932136	23.9544	-108.862	saline	marine	Pacific Ocean	2018-11-01
Study51	Site2	NA091_core020_4_5cm	SRP310192	SRR13932137	23.9544	-108.862	saline	marine	Pacific Ocean	2018-11-01
Study51	Site2	NA091_core020_3_4cm	SRP310192	SRR13932138	23.9544	-108.862	saline	marine	Pacific Ocean	2018-11-01
Study51	Site2	NA091_core020_2_3cm	SRP310192	SRR13932139	23.9544	-108.862	saline	marine	Pacific Ocean	2018-11-01
Study51	Site2	NA091_core020_11_14cm	SRP310192	SRR13932140	23.9544	-108.862	saline	marine	Pacific Ocean	2018-11-01
Study51	Site2	NA091_core020_1_2cm	SRP310192	SRR13932141	23.9544	-108.862	saline	marine	Pacific Ocean	2018-11-01
Study51	Site2	NA091_core020_0_1cm	SRP310192	SRR13932142	23.9544	-108.862	saline	marine	Pacific Ocean	2018-11-01
Study51	Site3	NA091_core119_8_10cm	SRP310192	SRR13932066	23.9551	-108.863	saline	marine	Pacific Ocean	2018-11-01
Study51	Site3	NA091_core119_6_8cm	SRP310192	SRR13932067	23.9551	-108.863	saline	marine	Pacific Ocean	2018-11-01
Study51	Site3	NA091_core119_4_6cm	SRP310192	SRR13932069	23.9551	-108.863	saline	marine	Pacific Ocean	2018-11-01
Study51	Site3	NA091_core119_2_4cm	SRP310192	SRR13932070	23.9551	-108.863	saline	marine	Pacific Ocean	2018-11-01
Study51	Site3	NA091_core119_18_20cm	SRP310192	SRR13932071	23.9551	-108.863	saline	marine	Pacific Ocean	2018-11-01
Study51	Site3	NA091_core119_16_18cm	SRP310192	SRR13932072	23.9551	-108.863	saline	marine	Pacific Ocean	2018-11-01
Study51	Site3	NA091_core119_14_16cm	SRP310192	SRR13932073	23.9551	-108.863	saline	marine	Pacific Ocean	2018-11-01
Study51	Site3	NA091_core119_12_14cm	SRP310192	SRR13932074	23.9551	-108.863	saline	marine	Pacific Ocean	2018-11-01
Study51	Site3	NA091_core119_10_12cm	SRP310192	SRR13932075	23.9551	-108.863	saline	marine	Pacific Ocean	2018-11-01
Study51	Site3	NA091_core119_0_2cm	SRP310192	SRR13932076	23.9551	-108.863	saline	marine	Pacific Ocean	2018-11-01
Study51	Site4	FK181031_11933	SRP310192	SRR13932193	23.9562	-108.862	saline	marine	Pacific Ocean	2018-11-01
Study51	Site4	Site4	SRP310192	SRR13932194	23.9562	-108.862	saline	marine	Pacific Ocean	2018-11-01
Study51	Site4	Site4	SRP310192	SRR13932195	23.9562	-108.862	saline	marine	Pacific Ocean	2018-11-01
Study51	Site4	Site4	SRP310192	SRR13932196	23.9562	-108.862	saline	marine	Pacific Ocean	2018-11-01
Study51	Site4	Site4	SRP310192	SRR13932197	23.9562	-108.862	saline	marine	Pacific Ocean	2018-11-01
Study51	Site4	Site4	SRP310192	SRR13932198	23.9562	-108.862	saline	marine	Pacific Ocean	2018-11-01
Study51	Site4	Site4	SRP310192	SRR13932199	23.9562	-108.862	saline	marine	Pacific Ocean	2018-11-01
Study51	Site4	Site4	SRP310192	SRR13932200	23.9562	-108.862	saline	marine	Pacific Ocean	2018-11-01
Study51	Site4	Site4	SRP310192	SRR13932202	23.9562	-108.862	saline	marine	Pacific Ocean	2018-11-01
Study51	Site4	Site4	SRP310192	SRR13932203	23.9562	-108.862	saline	marine	Pacific Ocean	2018-11-01
Study51	Site5	NA091_core048_8_10cm	SRP310192	SRR13932123	23.9572	-108.862	saline	marine	Pacific Ocean	2018-11-01
Study51	Site5	NA091_core048_6_8cm	SRP310192	SRR13932125	23.9572	-108.862	saline	marine	Pacific Ocean	2018-11-01
Study51	Site5	NA091_core048_4_6cm	SRP310192	SRR13932126	23.9572	-108.862	saline	marine	Pacific Ocean	2018-11-01
Study51	Site5	NA091_core048_2_4cm	SRP310192	SRR13932127	23.9572	-108.862	saline	marine	Pacific Ocean	2018-11-01
Study51	Site5	NA091_core048_14_16cm	SRP310192	SRR13932128	23.9572	-108.862	saline	marine	Pacific Ocean	2018-11-01
Study51	Site5	NA091_core048_12_14cm	SRP310192	SRR13932129	23.9572	-108.862	saline	marine	Pacific Ocean	2018-11-01
Study51	Site5	NA091_core048_10_12cm	SRP310192	SRR13932130	23.9572	-108.862	saline	marine	Pacific Ocean	2018-11-01
Study51	Site5	NA091_core048_0_2cm	SRP310192	SRR13932131	23.9572	-108.862	saline	marine	Pacific Ocean	2018-11-01
Study52	Site1	GordaRidge_NA108-049_SUPR_Filter_PurpleRain	SRP268842	SRR12091881	42.754	-126.709	saline	marine	Pacific Ocean	2019-05-01	Sarah Hu, 2020 NA
Study52	Site1	GordaRidge_NA108-012_SUPR_BAG_MtEdwards	SRP268842	SRR12091886	42.754	-126.709	saline	marine	Pacific Ocean	2019-05-01
Study52	Site1	GordaRidge_NA108-010_SUPR_Filter_MtEdwards	SRP268842	SRR12091887	42.754	-126.709	saline	marine	Pacific Ocean	2019-05-01
Study52	Site1	GordaRidge_NA108-096_Niskin_Plume_MtEdwards	SRP268842	SRR12091889	42.754	-126.709	saline	marine	Pacific Ocean	2019-05-01
Study52	Site2	GordaRidge_NA108-087_SUPR_Filter_Candelabra	SRP268842	SRR12091879	42.755	-126.71	saline	marine	Pacific Ocean	2019-05-01
Study52	Site2	GordaRidge_NA108-042_SUPR_BAG_VentiLatte	SRP268842	SRR12091882	42.755	-126.71	saline	marine	Pacific Ocean	2019-05-01
Study52	Site2	GordaRidge_NA108-089_SUPR_BAG_Candelabra	SRP268842	SRR12091878	42.755	-126.71	saline	marine	Pacific Ocean	2019-05-01
Study52	Site3	GordaRidge_NA108-109_SUPR_BAG_SirVentsAlot	SRP268842	SRR12091873	42.761	-126.705	saline	marine	Pacific Ocean	2019-05-01
Study52	Site3	GordaRidge_NA108-108_SUPR_BAG_SirVentsAlot	SRP268842	SRR12091875	42.761	-126.705	saline	marine	Pacific Ocean	2019-05-01
Study53	Site1	AXIAL_T1501_14	SRP127560	SRR6419893	46.065	-129.999	saline	marine	Pacific Ocean	2015-08-01	Rachel Spietz, 2017 NA
Study53	Site2	AXIAL_T1501_10	SRP127560	SRR6419891	46.0687	-129.997	saline	marine	Pacific Ocean	2015-08-01
Study53	Site3	AXIAL_T1501_6	SRP127560	SRR6419888	46.0996	-129.978	saline	marine	Pacific Ocean	2015-08-01
Study53	Site4	AXIAL_T1501_2	SRP127560	SRR6419884	46.1239	-129.963	saline	marine	Pacific Ocean	2015-08-01

## Sheet: S2
otu-id	mangrove	marine	coastal	saltlake	river	freshlake	hotspring	tax
myxo_otu0001	√	√	√	√	×	√	×	Bacteria;Myxococcota;Polyangia;Polyangiales;BIrii41;uncultured delta proteobacterium
myxo_otu0002	×	×	√	√	×	×	×	Bacteria;Myxococcota;Polyangia;Haliangiales;Haliangiaceae;Haliangium;uncultured deep-sea bacterium
myxo_otu0003	√	√	√	×	√	√	×	Bacteria;Myxococcota;Myxococcia;Myxococcales;Myxococcaceae;P3OB-42;uncultured Myxococcaceae bacterium
myxo_otu0004	√	×	√	×	×	×	×	Bacteria;Myxococcota;Polyangia;Polyangiales;BIrii41;uncultured organism
myxo_otu0005	√	×	√	×	√	×	×	Bacteria;Myxococcota;Polyangia;MidBa8;uncultured organism
myxo_otu0006	√	×	√	×	×	×	×	Bacteria;Myxococcota;Polyangia;Haliangiales;Haliangiaceae;Haliangium;metagenome
myxo_otu0007	√	√	√	√	√	√	×	Bacteria;Myxococcota;Polyangia;Polyangiales;Sandaracinaceae;uncultured;uncultured bacterium
myxo_otu0008	√	√	√	×	×	×	×	Bacteria;Myxococcota;Polyangia;MidBa8;uncultured bacterium
myxo_otu0009	√	√	√	√	√	√	×	Bacteria;Myxococcota;Polyangia;UASB-TL25;uncultured organism
myxo_otu0010	√	√	√	×	×	×	×	Bacteria;Myxococcota;Myxococcia;Myxococcales;Myxococcaceae;P3OB-42;uncultured organism
myxo_otu0011	×	√	×	×	√	√	×	Bacteria;Myxococcota;Polyangia;Haliangiales;Haliangiaceae;Haliangium;uncultured bacterium
myxo_otu0012	×	√	×	×	×	×	×	Bacteria;Myxococcota;Polyangia;Nannocystales;Nannocystaceae;uncultured;uncultured bacterium
myxo_otu0013	√	√	√	√	×	×	×	Bacteria;Myxococcota;Myxococcia;Myxococcales;Myxococcaceae;P3OB-42;uncultured Stigmatella sp.
myxo_otu0014	√	√	√	×	×	×	×	Bacteria;Myxococcota;Polyangia;UASB-TL25;uncultured organism
myxo_otu0015	√	√	√	×	×	×	×	Bacteria;Myxococcota;Polyangia;Blfdi19;uncultured delta proteobacterium
myxo_otu0016	√	√	√	√	√	√	×	Bacteria;Myxococcota;Polyangia;PS-B29;uncultured bacterium
myxo_otu0017	√	√	√	×	×	×	×	Bacteria;Myxococcota;Polyangia;Haliangiales;Haliangiaceae;Haliangium;metagenome
myxo_otu0018	√	√	×	×	×	×	×	Bacteria;Myxococcota;Polyangia;UASB-TL25;uncultured bacterium
myxo_otu0019	×	√	×	×	×	×	×	Bacteria;Myxococcota;Polyangia;Polyangiales;Sandaracinaceae;Sandaracinus;metagenome
myxo_otu0020	×	√	×	×	×	×	×	Bacteria;Myxococcota;Polyangia;PS-B29;uncultured organism
myxo_otu0021	√	√	√	√	√	√	×	Bacteria;Myxococcota;Polyangia;UASB-TL25;uncultured bacterium
myxo_otu0022	√	√	√	√	√	√	×	Bacteria;Myxococcota;Polyangia;Polyangiales;Sandaracinaceae;uncultured;uncultured delta proteobacterium
myxo_otu0023	√	√	√	√	√	√	×	Bacteria;Myxococcota;Polyangia;VHS-B4-70;uncultured delta proteobacterium
myxo_otu0024	√	√	√	√	√	√	×	Bacteria;Myxococcota;Polyangia;Polyangiales;Sandaracinaceae;Sandaracinus;uncultured bacterium
myxo_otu0025	√	×	√	√	√	√	×	Bacteria;Myxococcota;Polyangia;Haliangiales;Haliangiaceae;Haliangium;uncultured soil bacterium
myxo_otu0026	√	×	√	×	√	√	×	Bacteria;Myxococcota;Polyangia;PS-B29;uncultured bacterium
myxo_otu0027	√	×	√	×	√	×	×	Bacteria;Myxococcota;Polyangia;Polyangiales;BIrii41;uncultured Sorangiineae bacterium
myxo_otu0028	√	×	√	√	√	√	√	Bacteria;Myxococcota;Polyangia;Haliangiales;Haliangiaceae;Haliangium;uncultured bacterium
myxo_otu0029	√	√	√	√	√	√	√	Bacteria;Myxococcota;Polyangia;UASB-TL25;uncultured Nannocystineae bacterium
myxo_otu0030	√	×	√	√	×	×	×	Bacteria;Myxococcota;Polyangia;Blfdi19;uncultured prokaryote
myxo_otu0031	√	√	√	×	√	√	×	Bacteria;Myxococcota;Polyangia;Haliangiales;Haliangiaceae;Haliangium;uncultured bacterium
myxo_otu0032	√	×	√	×	√	×	×	Bacteria;Myxococcota;Myxococcia;Myxococcales;Myxococcaceae;P3OB-42;uncultured organism
myxo_otu0033	√	×	√	×	×	×	×	Bacteria;Myxococcota;Polyangia;Haliangiales;Haliangiaceae;Haliangium;metagenome
myxo_otu0034	√	×	√	√	√	√	√	Bacteria;Myxococcota;Myxococcia;Myxococcales;Myxococcaceae;P3OB-42;uncultured bacterium
myxo_otu0035	√	×	√	×	√	×	×	Bacteria;Myxococcota;Myxococcia;Myxococcales;Myxococcaceae;P3OB-42;uncultured bacterium
myxo_otu0036	√	×	√	×	×	×	×	Bacteria;Myxococcota;Polyangia;Polyangiales;Sandaracinaceae;uncultured;uncultured bacterium
myxo_otu0037	√	√	×	×	×	×	×	Bacteria;Myxococcota;Myxococcia;Myxococcales;Myxococcaceae;P3OB-42;uncultured organism
myxo_otu0038	√	×	√	×	√	×	×	Bacteria;Myxococcota;Myxococcia;Myxococcales;Myxococcaceae;P3OB-42;uncultured delta proteobacterium
myxo_otu0039	√	×	√	√	√	×	×	Bacteria;Myxococcota;Polyangia;Polyangiales;BIrii41;uncultured bacterium
myxo_otu0040	√	√	√	×	×	×	×	Bacteria;Myxococcota;Polyangia;Polyangiales;Phaselicystidaceae;Phaselicystis;uncultured bacterium
myxo_otu0041	√	√	√	√	√	×	×	Bacteria;Myxococcota;Polyangia;Polyangiales;BIrii41;uncultured organism
myxo_otu0042	√	×	√	×	×	√	×	Bacteria;Myxococcota;Polyangia;Polyangiales;BIrii41;uncultured bacterium
myxo_otu0043	√	×	√	×	√	×	×	Bacteria;Myxococcota;Polyangia;Polyangiales;Eel-36e1D6;uncultured proteobacterium
myxo_otu0044	√	×	√	×	×	×	×	Bacteria;Myxococcota;Polyangia;PS-B29;uncultured bacterium
myxo_otu0045	√	×	√	×	×	×	×	Bacteria;Myxococcota;Polyangia;UASB-TL25;uncultured bacterium
myxo_otu0046	√	√	√	×	×	×	×	Bacteria;Myxococcota;Myxococcia;Myxococcales;Anaeromyxobacteraceae;Anaeromyxobacter;uncultured bacterium
myxo_otu0047	√	×	√	×	×	×	×	Bacteria;Myxococcota;Myxococcia;Myxococcales;Anaeromyxobacteraceae;Anaeromyxobacter;uncultured bacterium
myxo_otu0048	√	×	√	√	×	×	×	Bacteria;Myxococcota;Polyangia;Polyangiales;BIrii41;metagenome
myxo_otu0049	√	×	√	×	√	×	×	Bacteria;Myxococcota;Polyangia;Polyangiales;BIrii41;uncultured bacterium
myxo_otu0050	√	√	√	√	√	√	×	Bacteria;Myxococcota;Polyangia;Polyangiales;Sandaracinaceae;Sandaracinus;uncultured bacterium
myxo_otu0051	√	√	√	×	×	√	×	Bacteria;Myxococcota;Polyangia;Haliangiales;Haliangiaceae;Haliangium;uncultured delta proteobacterium
myxo_otu0052	√	×	√	×	×	×	×	Bacteria;Myxococcota;Polyangia;UASB-TL25;uncultured organism
myxo_otu0053	√	√	√	×	√	√	×	Bacteria;Myxococcota;Myxococcia;Myxococcales;Myxococcaceae;P3OB-42;uncultured bacterium
myxo_otu0054	√	×	√	×	×	×	×	Bacteria;Myxococcota;Polyangia;Nannocystales;Nannocystaceae;uncultured;uncultured bacterium
myxo_otu0055	√	×	√	×	√	×	×	Bacteria;Myxococcota;Polyangia;MidBa8;uncultured delta proteobacterium
myxo_otu0056	√	√	√	√	√	√	×	Bacteria;Myxococcota;Polyangia;Haliangiales;Haliangiaceae;Haliangium;Haliangium tepidum
myxo_otu0057	√	√	√	√	√	√	×	Bacteria;Myxococcota;Polyangia;Haliangiales;Haliangiaceae;Haliangium;uncultured bacterium
myxo_otu0058	√	×	√	√	×	√	×	Bacteria;Myxococcota;bacteriap25;uncultured delta proteobacterium
myxo_otu0059	√	×	×	×	×	×	×	Bacteria;Myxococcota;Polyangia;Polyangiales;Sandaracinaceae;uncultured;uncultured delta proteobacterium
myxo_otu0060	√	×	√	×	√	√	×	Bacteria;Myxococcota;Myxococcia;Myxococcales;Myxococcaceae;P3OB-42;uncultured bacterium
myxo_otu0061	√	×	√	×	√	×	×	Bacteria;Myxococcota;Polyangia;UASB-TL25;uncultured bacterium
myxo_otu0062	√	×	×	×	×	×	×	Bacteria;Myxococcota;Polyangia;UASB-TL25;uncultured organism
myxo_otu0063	√	×	√	×	√	×	×	Bacteria;Myxococcota;Polyangia;Polyangiales;BIrii41;uncultured delta proteobacterium
myxo_otu0064	√	×	×	×	×	×	×	Bacteria;Myxococcota;Polyangia;Polyangiales;Sandaracinaceae;uncultured;uncultured Myxococcales bacterium
myxo_otu0065	√	×	√	×	×	×	×	Bacteria;Myxococcota;Myxococcia;Myxococcales;Myxococcaceae;P3OB-42;uncultured delta proteobacterium
myxo_otu0066	√	√	√	×	×	×	×	Bacteria;Myxococcota;Polyangia;Polyangiales;Sandaracinaceae;uncultured;marine metagenome
myxo_otu0067	√	×	√	×	×	×	×	Bacteria;Myxococcota;Polyangia;Polyangiales;BIrii41;uncultured delta proteobacterium
myxo_otu0068	√	×	√	×	×	×	×	Bacteria;Myxococcota;Polyangia;MidBa8;uncultured proteobacterium
myxo_otu0069	√	×	√	×	×	×	×	Bacteria;Myxococcota;Polyangia;Haliangiales;Haliangiaceae;Haliangium;uncultured bacterium
myxo_otu0070	√	×	√	×	×	×	×	Bacteria;Myxococcota;Polyangia;Polyangiales;uncultured;uncultured bacterium
myxo_otu0071	√	×	×	×	×	×	×	Bacteria;Myxococcota;Polyangia;Polyangiales;Sandaracinaceae;uncultured;uncultured bacterium
myxo_otu0072	√	√	√	√	√	×	×	Bacteria;Myxococcota;Polyangia;Blfdi19;uncultured prokaryote
myxo_otu0073	√	×	√	×	×	×	×	Bacteria;Myxococcota;bacteriap25;uncultured bacterium
myxo_otu0074	√	×	√	√	×	√	×	Bacteria;Myxococcota;Myxococcia;Myxococcales;Myxococcaceae;P3OB-42;uncultured bacterium
myxo_otu0075	√	×	√	√	√	√	√	Bacteria;Myxococcota;Polyangia;Blfdi19;uncultured bacterium
myxo_otu0076	×	×	√	√	×	×	×	Bacteria;Myxococcota;bacteriap25;uncultured bacterium
myxo_otu0077	×	×	√	×	×	×	×	Bacteria;Myxococcota;Polyangia;Blfdi19;uncultured delta proteobacterium
myxo_otu0078	×	×	√	×	√	√	×	Bacteria;Myxococcota;Myxococcia;Myxococcales;Myxococcaceae;P3OB-42;uncultured bacterium
myxo_otu0079	×	×	√	×	×	×	×	Bacteria;Myxococcota;Myxococcia;Myxococcales;Myxococcaceae;P3OB-42;uncultured bacterium
myxo_otu0080	√	×	√	×	×	×	×	Bacteria;Myxococcota;Polyangia;Nannocystales;Nannocystaceae;Pseudenhygromyxa;uncultured delta proteobacterium
myxo_otu0081	×	√	×	×	×	×	×	Bacteria;Myxococcota;Myxococcia;Myxococcales;Myxococcaceae;P3OB-42;uncultured deep-sea bacterium
myxo_otu0082	×	√	×	×	×	×	×	Bacteria;Myxococcota;Polyangia;Polyangiales;Sandaracinaceae;uncultured;uncultured bacterium
myxo_otu0083	√	√	√	√	√	×	×	Bacteria;Myxococcota;Polyangia;PS-B29;uncultured organism
myxo_otu0084	×	√	×	×	×	×	×	Bacteria;Myxococcota;Polyangia;Polyangiales;Sandaracinaceae;uncultured;uncultured bacterium
myxo_otu0085	×	√	×	×	×	×	×	Bacteria;Myxococcota;Polyangia;Haliangiales;Haliangiaceae;Haliangium;uncultured bacterium
myxo_otu0086	×	√	×	×	×	×	×	Bacteria;Myxococcota;Polyangia;MSB-4B10;uncultured bacterium
myxo_otu0087	√	√	√	×	√	√	×	Bacteria;Myxococcota;Polyangia;Polyangiales;Sandaracinaceae;uncultured;uncultured organism
myxo_otu0088	√	√	√	×	×	×	×	Bacteria;Myxococcota;Polyangia;Polyangiales;Eel-36e1D6;uncultured proteobacterium
myxo_otu0089	√	√	√	×	×	×	×	Bacteria;Myxococcota;Polyangia;Polyangiales;Polyangiaceae;Pajaroellobacter;uncultured bacterium
myxo_otu0090	×	√	×	×	×	×	×	Bacteria;Myxococcota;Polyangia;Nannocystales;Nannocystaceae;uncultured;uncultured bacterium
myxo_otu0091	×	√	×	×	×	×	×	Bacteria;Myxococcota;Myxococcia;Myxococcales;Anaeromyxobacteraceae;Anaeromyxobacter;uncultured bacterium
myxo_otu0092	√	√	√	×	×	×	×	Bacteria;Myxococcota;Polyangia;Polyangiales;Phaselicystidaceae;Phaselicystis;uncultured bacterium
myxo_otu0093	×	√	×	×	×	×	×	Bacteria;Myxococcota;Myxococcia;Myxococcales;Myxococcaceae;P3OB-42;uncultured delta proteobacterium
myxo_otu0094	×	√	×	×	×	×	×	Bacteria;Myxococcota;Polyangia;VHS-B3-70;uncultured bacterium
myxo_otu0095	√	√	×	×	×	×	×	Bacteria;Myxococcota;Polyangia;Polyangiales;BIrii41;metagenome
myxo_otu0096	√	√	√	×	√	√	×	Bacteria;Myxococcota;Polyangia;UASB-TL25;uncultured bacterium
myxo_otu0097	×	√	×	×	×	×	×	Bacteria;Myxococcota;Myxococcia;Myxococcales;Myxococcaceae;P3OB-42;uncultured organism
myxo_otu0098	×	√	√	×	×	×	×	Bacteria;Myxococcota;Polyangia;Polyangiales;Sandaracinaceae;uncultured;uncultured Sorangiineae bacterium
myxo_otu0099	√	√	√	×	×	×	×	Bacteria;Myxococcota;Polyangia;Haliangiales;Haliangiaceae;Haliangium;uncultured bacterium
myxo_otu0100	×	√	×	×	×	×	×	Bacteria;Myxococcota;Polyangia;Polyangiales;Polyangiaceae;Pajaroellobacter;uncultured Polyangiaceae bacterium
myxo_otu0101	×	√	×	×	×	×	×	Bacteria;Myxococcota;Myxococcia;Myxococcales;Myxococcaceae;P3OB-42;uncultured bacterium
myxo_otu0102	×	√	×	×	×	×	×	Bacteria;Myxococcota;bacteriap25;uncultured organism
myxo_otu0103	×	√	√	×	×	×	×	Bacteria;Myxococcota;Polyangia;Polyangiales;BIrii41;uncultured organism
myxo_otu0104	√	√	×	×	×	×	×	Bacteria;Myxococcota;Polyangia;MSB-4B10;uncultured bacterium
myxo_otu0105	×	√	×	×	×	×	×	Bacteria;Myxococcota;Polyangia;Polyangiales;Sandaracinaceae;uncultured;uncultured delta proteobacterium
myxo_otu0106	√	√	√	×	√	×	×	Bacteria;Myxococcota;Polyangia;Haliangiales;Haliangiaceae;Haliangium;uncultured bacterium
myxo_otu0107	√	√	√	×	√	×	×	Bacteria;Myxococcota;Polyangia;Polyangiales;Sandaracinaceae;Sandaracinus;uncultured bacterium
myxo_otu0108	√	√	√	√	√	×	×	Bacteria;Myxococcota;Polyangia;Nannocystales;Nannocystaceae;uncultured;uncultured delta proteobacterium
myxo_otu0109	×	√	√	×	×	×	×	Bacteria;Myxococcota;Polyangia;Polyangiales;BIrii41;uncultured bacterium
myxo_otu0110	×	√	×	×	×	×	×	Bacteria;Myxococcota;Polyangia;Blfdi19;uncultured bacterium
myxo_otu0111	×	√	×	×	×	×	×	Bacteria;Myxococcota;Myxococcia;Myxococcales;Myxococcaceae;P3OB-42;uncultured deep-sea bacterium
myxo_otu0112	×	√	×	×	×	×	×	Bacteria;Myxococcota;Polyangia;Polyangiales;Sandaracinaceae;uncultured;uncultured delta proteobacterium
myxo_otu0113	×	√	×	×	×	×	×	Bacteria;Myxococcota;Polyangia;UASB-TL25;uncultured delta proteobacterium
myxo_otu0114	√	√	×	×	×	×	×	Bacteria;Myxococcota;Polyangia;Nannocystales;Nannocystaceae;uncultured;uncultured bacterium
myxo_otu0115	×	√	×	×	×	×	×	Bacteria;Myxococcota;Myxococcia;Myxococcales;Vulgatibacteraceae;Vulgatibacter;uncultured bacterium
myxo_otu0116	√	√	√	×	×	×	×	Bacteria;Myxococcota;Polyangia;Polyangiales;Eel-36e1D6;uncultured bacterium
myxo_otu0117	×	√	×	×	×	×	×	Bacteria;Myxococcota;Polyangia;UASB-TL25;uncultured Kofleriaceae bacterium
myxo_otu0118	×	√	×	×	×	×	×	Bacteria;Myxococcota;Polyangia;UASB-TL25;uncultured bacterium
myxo_otu0119	×	√	×	×	×	×	×	Bacteria;Myxococcota;Polyangia;Polyangiales;BIrii41;uncultured bacterium
myxo_otu0120	×	√	×	×	×	×	×	Bacteria;Myxococcota;Polyangia;Polyangiales;Sandaracinaceae;uncultured;uncultured bacterium
myxo_otu0121	×	√	×	×	×	×	×	Bacteria;Myxococcota;Polyangia;VHS-B3-70;uncultured bacterium
myxo_otu0122	√	√	√	×	×	×	×	Bacteria;Myxococcota;Polyangia;Haliangiales;Haliangiaceae;Haliangium;uncultured bacterium
myxo_otu0123	√	√	√	×	×	×	×	Bacteria;Myxococcota;Polyangia;Polyangiales;Sandaracinaceae;uncultured;uncultured bacterium
myxo_otu0124	×	√	×	×	×	×	×	Bacteria;Myxococcota;Myxococcia;Myxococcales;Myxococcaceae;P3OB-42;uncultured bacterium
myxo_otu0125	×	√	×	×	×	×	×	Bacteria;Myxococcota;Polyangia;Polyangiales;Sandaracinaceae;uncultured;uncultured delta proteobacterium
myxo_otu0126	×	√	×	×	×	×	×	Bacteria;Myxococcota;Myxococcia;Myxococcales;Myxococcaceae;P3OB-42;uncultured bacterium
myxo_otu0127	×	√	×	×	×	×	×	Bacteria;Myxococcota;Myxococcia;Myxococcales;Myxococcaceae;P3OB-42;uncultured bacterium
myxo_otu0128	√	√	√	×	×	×	×	Bacteria;Myxococcota;Polyangia;UASB-TL25;uncultured bacterium
myxo_otu0129	×	√	×	×	×	×	×	Bacteria;Myxococcota;Polyangia;Polyangiales;Sandaracinaceae;uncultured;metagenome
myxo_otu0130	√	√	√	√	√	×	×	Bacteria;Myxococcota;Polyangia;Polyangiales;Sandaracinaceae;Sandaracinus;uncultured bacterium
myxo_otu0131	×	√	√	×	×	×	×	Bacteria;Myxococcota;Polyangia;Polyangiales;Sandaracinaceae;uncultured;uncultured Sorangiineae bacterium
myxo_otu0132	√	√	√	×	×	×	×	Bacteria;Myxococcota;Polyangia;UASB-TL25;uncultured bacterium
myxo_otu0133	×	√	√	×	×	×	×	Bacteria;Myxococcota;Polyangia;Polyangiales;Sandaracinaceae;uncultured;uncultured bacterium
myxo_otu0134	√	√	√	×	√	√	×	Bacteria;Myxococcota;Polyangia;Nannocystales;Nannocystaceae;uncultured;uncultured delta proteobacterium
myxo_otu0135	×	√	×	×	×	×	×	Bacteria;Myxococcota;Myxococcia;Myxococcales;Anaeromyxobacteraceae;Anaeromyxobacter;uncultured bacterium
myxo_otu0136	√	√	√	×	×	×	×	Bacteria;Myxococcota;Polyangia;Polyangiales;Sandaracinaceae;uncultured;uncultured organism
myxo_otu0137	×	√	×	×	×	×	×	Bacteria;Myxococcota;Polyangia;UASB-TL25;uncultured organism
myxo_otu0138	√	√	×	×	×	×	×	Bacteria;Myxococcota;Polyangia;Polyangiales;Eel-36e1D6;uncultured bacterium
myxo_otu0139	×	√	×	×	×	×	×	Bacteria;Myxococcota;Polyangia;Nannocystales;Nannocystaceae;Nannocystis;uncultured bacterium
myxo_otu0140	×	√	×	×	√	×	×	Bacteria;Myxococcota;Polyangia;Blfdi19;uncultured prokaryote
myxo_otu0141	×	√	×	×	×	×	×	Bacteria;Myxococcota;Polyangia;MidBa8;uncultured bacterium
myxo_otu0142	×	√	×	×	×	×	×	Bacteria;Myxococcota;Myxococcia;Myxococcales;Myxococcaceae;P3OB-42;uncultured organism
myxo_otu0143	×	√	×	×	×	×	×	Bacteria;Myxococcota;Myxococcia;Myxococcales;Myxococcaceae;P3OB-42;uncultured bacterium
myxo_otu0144	×	√	×	×	×	×	×	Bacteria;Myxococcota;Polyangia;UASB-TL25;uncultured organism
myxo_otu0145	√	√	×	×	×	×	×	Bacteria;Myxococcota;Polyangia;UASB-TL25;uncultured organism
myxo_otu0146	√	√	√	×	×	×	×	Bacteria;Myxococcota;Myxococcia;Myxococcales;Myxococcaceae;P3OB-42;uncultured delta proteobacterium
myxo_otu0147	×	√	×	×	×	×	×	Bacteria;Myxococcota;Polyangia;PS-B29;uncultured bacterium
myxo_otu0148	×	√	×	×	×	×	×	Bacteria;Myxococcota;Myxococcia;Myxococcales;Myxococcaceae;P3OB-42;uncultured bacterium
myxo_otu0149	×	√	√	×	×	×	×	Bacteria;Myxococcota;Polyangia;Haliangiales;Haliangiaceae;Haliangium;uncultured bacterium
myxo_otu0150	×	√	×	×	×	×	×	Bacteria;Myxococcota;Polyangia;UASB-TL25;uncultured delta proteobacterium
myxo_otu0151	√	√	√	×	×	×	×	Bacteria;Myxococcota;Polyangia;Nannocystales;Nannocystaceae;uncultured;uncultured delta proteobacterium
myxo_otu0152	×	√	×	×	×	×	×	Bacteria;Myxococcota;Polyangia;PS-B29;uncultured bacterium
myxo_otu0153	√	√	√	×	√	√	√	Bacteria;Myxococcota;Polyangia;MidBa8;uncultured delta proteobacterium
myxo_otu0154	√	√	×	×	×	×	×	Bacteria;Myxococcota;Polyangia;Nannocystales;Nannocystaceae;uncultured;uncultured Myxococcales bacterium
myxo_otu0155	√	√	√	×	√	×	×	Bacteria;Myxococcota;Polyangia;Polyangiales;Sandaracinaceae;uncultured;uncultured bacterium
myxo_otu0156	√	√	√	√	√	√	×	Bacteria;Myxococcota;Myxococcia;Myxococcales;Myxococcaceae;Cystobacter;Cystobacter gracilis
myxo_otu0157	×	√	√	×	×	×	×	Bacteria;Myxococcota;Polyangia;Nannocystales;Nannocystaceae;Pseudenhygromyxa;uncultured delta proteobacterium
myxo_otu0158	×	√	×	×	×	×	×	Bacteria;Myxococcota;Polyangia;Blfdi19;uncultured prokaryote
myxo_otu0159	√	√	√	√	√	×	×	Bacteria;Myxococcota;Myxococcia;Myxococcales;Myxococcaceae;P3OB-42;uncultured organism
myxo_otu0160	×	√	×	×	×	×	×	Bacteria;Myxococcota;Myxococcia;Myxococcales;Myxococcaceae;P3OB-42;uncultured delta proteobacterium
myxo_otu0161	√	√	√	×	×	×	×	Bacteria;Myxococcota;Polyangia;VHS-B3-70;uncultured marine bacterium
myxo_otu0162	√	√	√	√	×	√	×	Bacteria;Myxococcota;Polyangia;Polyangiales;Eel-36e1D6;uncultured Polyangiaceae bacterium
myxo_otu0163	×	√	×	×	×	×	×	Bacteria;Myxococcota;Polyangia;MidBa8;uncultured microorganism
myxo_otu0164	×	√	×	×	×	×	×	Bacteria;Myxococcota;Polyangia;Haliangiales;Haliangiaceae;Haliangium;uncultured bacterium
myxo_otu0165	√	√	√	×	√	×	×	Bacteria;Myxococcota;Polyangia;Blfdi19;uncultured bacterium
myxo_otu0166	√	√	×	×	×	√	×	Bacteria;Myxococcota;Polyangia;Haliangiales;Haliangiaceae;Haliangium;uncultured delta proteobacterium
myxo_otu0167	×	√	×	×	×	×	×	Bacteria;Myxococcota;Polyangia;Haliangiales;Haliangiaceae;Haliangium;uncultured delta proteobacterium
myxo_otu0168	×	√	×	×	×	×	×	Bacteria;Myxococcota;Myxococcia;Myxococcales;Myxococcaceae;P3OB-42;uncultured organism
myxo_otu0169	√	√	×	×	×	×	×	Bacteria;Myxococcota;Polyangia;UASB-TL25;uncultured bacterium
myxo_otu0170	×	√	×	×	×	×	×	Bacteria;Myxococcota;Polyangia;Polyangiales;Sandaracinaceae;Sandaracinus;uncultured bacterium
myxo_otu0171	√	√	√	×	×	×	×	Bacteria;Myxococcota;Polyangia;UASB-TL25;metagenome
myxo_otu0172	×	√	×	×	×	×	×	Bacteria;Myxococcota;Polyangia;Polyangiales;Eel-36e1D6;uncultured bacterium
myxo_otu0173	×	√	×	×	×	×	×	Bacteria;Myxococcota;bacteriap25;uncultured sludge bacterium
myxo_otu0174	×	√	×	×	×	×	×	Bacteria;Myxococcota;Polyangia;MidBa8;uncultured microorganism
myxo_otu0175	×	√	√	×	×	×	×	Bacteria;Myxococcota;Myxococcia;Myxococcales;Myxococcaceae;P3OB-42;uncultured bacterium
myxo_otu0176	√	√	√	×	×	×	×	Bacteria;Myxococcota;Myxococcia;Myxococcales;Myxococcaceae;P3OB-42;uncultured bacterium
myxo_otu0177	×	√	×	×	×	×	×	Bacteria;Myxococcota;Myxococcia;Myxococcales;Myxococcaceae;P3OB-42;uncultured organism
myxo_otu0178	√	√	√	×	×	×	×	Bacteria;Myxococcota;Polyangia;Blfdi19;uncultured prokaryote
myxo_otu0179	×	√	×	×	×	×	×	Bacteria;Myxococcota;Polyangia;Polyangiales;Sandaracinaceae;uncultured;uncultured bacterium
myxo_otu0180	√	√	√	×	×	×	×	Bacteria;Myxococcota;Polyangia;UASB-TL25;metagenome
myxo_otu0181	×	√	×	×	×	×	×	Bacteria;Myxococcota;Polyangia;Polyangiales;Sandaracinaceae;uncultured;uncultured bacterium
myxo_otu0182	×	√	×	×	×	×	×	Bacteria;Myxococcota;Myxococcia;Myxococcales;Myxococcaceae;P3OB-42;uncultured delta proteobacterium
myxo_otu0183	√	√	√	×	×	×	×	Bacteria;Myxococcota;Polyangia;Polyangiales;BIrii41;uncultured bacterium
myxo_otu0184	×	√	×	×	×	×	×	Bacteria;Myxococcota;Polyangia;uncultured bacterium
myxo_otu0185	√	√	√	×	√	√	×	Bacteria;Myxococcota;Myxococcia;Myxococcales;Myxococcaceae;P3OB-42;uncultured organism
myxo_otu0186	√	√	√	×	×	√	×	Bacteria;Myxococcota;Polyangia;Polyangiales;Eel-36e1D6;uncultured bacterium
myxo_otu0187	×	√	×	×	×	×	×	Bacteria;Myxococcota;Polyangia;Haliangiales;Haliangiaceae;Haliangium;uncultured deep-sea bacterium
myxo_otu0188	×	√	×	×	×	×	×	Bacteria;Myxococcota;Polyangia;Polyangiales;Sandaracinaceae;Sandaracinus;uncultured delta proteobacterium
myxo_otu0189	×	√	×	×	×	×	×	Bacteria;Myxococcota;Polyangia;UASB-TL25;uncultured organism
myxo_otu0190	×	√	√	×	×	×	×	Bacteria;Myxococcota;Myxococcia;Myxococcales;Anaeromyxobacteraceae;Anaeromyxobacter;uncultured delta proteobacterium
myxo_otu0191	√	√	√	×	√	×	×	Bacteria;Myxococcota;Polyangia;Polyangiales;Eel-36e1D6;uncultured bacterium
myxo_otu0192	×	√	×	×	×	×	×	Bacteria;Myxococcota;Myxococcia;Myxococcales;Myxococcaceae;P3OB-42;uncultured organism
myxo_otu0193	×	√	×	×	×	×	×	Bacteria;Myxococcota;bacteriap25;uncultured bacterium
myxo_otu0194	×	√	×	×	×	×	×	Bacteria;Myxococcota;Polyangia;Polyangiales;Eel-36e1D6;uncultured bacterium
myxo_otu0195	×	√	×	×	×	×	×	Bacteria;Myxococcota;Polyangia;UASB-TL25;uncultured bacterium
myxo_otu0196	√	√	√	√	√	√	×	Bacteria;Myxococcota;Polyangia;PS-B29;uncultured bacterium
myxo_otu0197	√	√	√	×	×	√	×	Bacteria;Myxococcota;Polyangia;Polyangiales;Sandaracinaceae;Sandaracinus;uncultured delta proteobacterium
myxo_otu0198	×	√	×	×	×	×	×	Bacteria;Myxococcota;Polyangia;Haliangiales;Haliangiaceae;Haliangium;uncultured bacterium
myxo_otu0199	×	√	×	×	×	×	×	Bacteria;Myxococcota;Polyangia;Haliangiales;Haliangiaceae;Haliangium;uncultured bacterium
myxo_otu0200	×	√	×	×	×	×	×	Bacteria;Myxococcota;Polyangia;Polyangiales;Sandaracinaceae;uncultured;uncultured marine bacterium
myxo_otu0201	×	√	×	×	×	×	×	Bacteria;Myxococcota;Myxococcia;Myxococcales;Myxococcaceae;P3OB-42;uncultured organism
myxo_otu0202	×	√	×	×	×	×	×	Bacteria;Myxococcota;Myxococcia;Myxococcales;Myxococcaceae;P3OB-42;uncultured organism
myxo_otu0203	×	√	×	×	×	×	×	Bacteria;Myxococcota;Polyangia;Polyangiales;Sandaracinaceae;Sandaracinus;uncultured bacterium
myxo_otu0204	×	√	×	×	×	×	×	Bacteria;Myxococcota;Polyangia;Haliangiales;Haliangiaceae;Haliangium;uncultured bacterium
myxo_otu0205	×	√	×	×	×	×	×	Bacteria;Myxococcota;Polyangia;Nannocystales;Nannocystaceae;uncultured;uncultured bacterium
myxo_otu0206	√	√	√	√	×	×	×	Bacteria;Myxococcota;bacteriap25;uncultured Geobacter sp.
myxo_otu0207	×	√	×	×	×	×	×	Bacteria;Myxococcota;Polyangia;Polyangiales;BIrii41;uncultured bacterium
myxo_otu0208	×	√	×	×	×	×	×	Bacteria;Myxococcota;Polyangia;PS-B29;uncultured organism
myxo_otu0209	×	√	×	×	×	×	×	Bacteria;Myxococcota;Polyangia;MidBa8;uncultured organism
myxo_otu0210	√	√	√	×	√	×	×	Bacteria;Myxococcota;Polyangia;Haliangiales;Haliangiaceae;Haliangium;uncultured bacterium
myxo_otu0211	√	√	√	×	×	×	×	Bacteria;Myxococcota;Polyangia;Polyangiales;BIrii41;uncultured bacterium
myxo_otu0212	×	√	×	×	×	×	×	Bacteria;Myxococcota;Myxococcia;Myxococcales;Myxococcaceae;P3OB-42;uncultured organism
myxo_otu0213	√	√	√	×	√	×	×	Bacteria;Myxococcota;Polyangia;Polyangiales;Phaselicystidaceae;Phaselicystis;uncultured bacterium
myxo_otu0214	×	√	×	×	×	×	×	Bacteria;Myxococcota;Polyangia;Polyangiales;Sandaracinaceae;uncultured;uncultured bacterium
myxo_otu0215	×	√	√	×	×	×	×	Bacteria;Myxococcota;Polyangia;Nannocystales;Nannocystaceae;uncultured;uncultured delta proteobacterium
myxo_otu0216	×	√	×	×	×	×	×	Bacteria;Myxococcota;Polyangia;Polyangiales;BIrii41;uncultured organism
myxo_otu0217	×	√	×	×	×	×	×	Bacteria;Myxococcota;Polyangia;Haliangiales;Haliangiaceae;Haliangium;uncultured bacterium
myxo_otu0218	√	√	×	×	√	×	×	Bacteria;Myxococcota;Polyangia;VHS-B4-70;uncultured Kofleriaceae bacterium
myxo_otu0219	×	√	×	×	×	×	×	Bacteria;Myxococcota;Polyangia;Haliangiales;Haliangiaceae;Haliangium;uncultured bacterium
myxo_otu0220	×	√	√	×	×	×	×	Bacteria;Myxococcota;Polyangia;Polyangiales;Sandaracinaceae;uncultured;uncultured bacterium
myxo_otu0221	×	√	×	×	×	×	×	Bacteria;Myxococcota;Polyangia;UASB-TL25;uncultured organism
myxo_otu0222	×	√	×	×	×	×	×	Bacteria;Myxococcota;Polyangia;Polyangiales;Sandaracinaceae;uncultured;uncultured marine bacterium
myxo_otu0223	×	√	×	×	×	×	×	Bacteria;Myxococcota;Polyangia;Polyangiales;Sandaracinaceae;uncultured;metagenome
myxo_otu0224	×	√	×	×	×	×	×	Bacteria;Myxococcota;Polyangia;Haliangiales;Haliangiaceae;Haliangium;uncultured soil bacterium
myxo_otu0225	×	√	×	×	×	×	×	Bacteria;Myxococcota;Polyangia;Nannocystales;Nannocystaceae;uncultured;uncultured proteobacterium
myxo_otu0226	×	√	×	×	×	×	×	Bacteria;Myxococcota;Polyangia;MidBa8;uncultured delta proteobacterium
myxo_otu0227	×	√	×	×	×	×	×	Bacteria;Myxococcota;Polyangia;Polyangiales;Sandaracinaceae;uncultured;metagenome
myxo_otu0228	×	√	×	×	×	×	×	Bacteria;Myxococcota;Polyangia;Polyangiales;BIrii41;metagenome
myxo_otu0229	√	√	√	√	×	×	×	Bacteria;Myxococcota;Polyangia;Polyangiales;Sandaracinaceae;Sandaracinus;uncultured bacterium
myxo_otu0230	√	√	×	×	×	×	×	Bacteria;Myxococcota;Polyangia;Nannocystales;Nannocystaceae;uncultured;uncultured proteobacterium
myxo_otu0231	×	√	√	×	×	×	×	Bacteria;Myxococcota;Polyangia;Polyangiales;BIrii41;uncultured bacterium
myxo_otu0232	√	√	√	√	√	√	×	Bacteria;Myxococcota;Polyangia;MidBa8;uncultured delta proteobacterium
myxo_otu0233	×	√	×	×	×	×	×	Bacteria;Myxococcota;bacteriap25;uncultured deep-sea bacterium
myxo_otu0234	×	√	√	×	×	√	×	Bacteria;Myxococcota;Polyangia;Polyangiales;Polyangiaceae;Pajaroellobacter;metagenome
myxo_otu0235	×	√	×	×	×	×	×	Bacteria;Myxococcota;Polyangia;Polyangiales;Sandaracinaceae;uncultured;uncultured delta proteobacterium
myxo_otu0236	√	√	√	×	×	×	×	Bacteria;Myxococcota;Polyangia;MidBa8;uncultured organism
myxo_otu0237	×	√	×	×	×	×	×	Bacteria;Myxococcota;Myxococcia;Myxococcales;Myxococcaceae;P3OB-42;uncultured organism
myxo_otu0238	×	√	×	×	×	×	×	Bacteria;Myxococcota;Polyangia;Polyangiales;Phaselicystidaceae;Phaselicystis;uncultured bacterium
myxo_otu0239	×	√	×	×	×	×	×	Bacteria;Myxococcota;Polyangia;Polyangiales;Polyangiaceae;Pajaroellobacter;uncultured bacterium
myxo_otu0240	×	√	×	×	×	×	×	Bacteria;Myxococcota;Polyangia;Nannocystales;Nannocystaceae;Nannocystis;uncultured delta proteobacterium
myxo_otu0241	×	√	×	×	×	×	×	Bacteria;Myxococcota;Polyangia;VHS-B4-70;uncultured delta proteobacterium
myxo_otu0242	√	√	√	√	√	×	×	Bacteria;Myxococcota;Myxococcia;Myxococcales;Myxococcaceae;P3OB-42;Deltaproteobacteria bacterium RIFOXYB12_FULL_58_9
myxo_otu0243	×	√	×	×	×	×	×	Bacteria;Myxococcota;Myxococcia;Myxococcales;Myxococcaceae;P3OB-42;uncultured organism
myxo_otu0244	×	√	×	×	×	×	×	Bacteria;Myxococcota;Polyangia;PS-B29;uncultured organism
myxo_otu0245	√	√	√	×	×	√	×	Bacteria;Myxococcota;Polyangia;Polyangiales;BIrii41;uncultured bacterium
myxo_otu0246	√	√	√	×	√	√	×	Bacteria;Myxococcota;Polyangia;Polyangiales;Eel-36e1D6;uncultured Polyangiaceae bacterium
myxo_otu0247	×	√	×	×	×	×	×	Bacteria;Myxococcota;Myxococcia;Myxococcales;Anaeromyxobacteraceae;Anaeromyxobacter;uncultured bacterium
myxo_otu0248	×	√	×	×	×	×	×	Bacteria;Myxococcota;Myxococcia;Myxococcales;Myxococcaceae;P3OB-42;uncultured organism
myxo_otu0249	×	√	×	×	√	×	×	Bacteria;Myxococcota;Polyangia;Haliangiales;Haliangiaceae;Haliangium;uncultured bacterium
myxo_otu0250	√	√	√	×	×	×	×	Bacteria;Myxococcota;Polyangia;Haliangiales;Haliangiaceae;Haliangium;Myxococcales bacterium LWH177
myxo_otu0251	×	√	√	×	×	×	×	Bacteria;Myxococcota;Polyangia;MidBa8;uncultured bacterium
myxo_otu0252	×	√	×	×	×	×	×	Bacteria;Myxococcota;Polyangia;UASB-TL25;uncultured bacterium
myxo_otu0253	×	√	×	×	×	×	×	Bacteria;Myxococcota;Polyangia;Polyangiales;BIrii41;uncultured bacterium
myxo_otu0254	×	√	×	×	×	×	×	Bacteria;Myxococcota;Myxococcia;Myxococcales;Myxococcaceae;P3OB-42;uncultured bacterium
myxo_otu0255	×	√	×	×	×	×	×	Bacteria;Myxococcota;Myxococcia;Myxococcales;Myxococcaceae;P3OB-42;uncultured bacterium
myxo_otu0256	√	√	√	×	√	×	√	Bacteria;Myxococcota;Polyangia;VHS-B3-70;uncultured bacterium
myxo_otu0257	×	√	×	×	×	×	×	Bacteria;Myxococcota;bacteriap25;uncultured delta proteobacterium
myxo_otu0258	×	√	×	×	×	×	×	Bacteria;Myxococcota;bacteriap25;uncultured bacterium
myxo_otu0259	×	√	×	×	×	×	×	Bacteria;Myxococcota;Myxococcia;Myxococcales;Myxococcaceae;P3OB-42;uncultured organism
myxo_otu0260	×	√	×	×	×	×	×	Bacteria;Myxococcota;Polyangia;Nannocystales;Nannocystaceae;Pseudenhygromyxa;Pseudenhygromyxa salsuginis
myxo_otu0261	×	√	×	×	×	×	×	Bacteria;Myxococcota;Polyangia;Polyangiales;Sandaracinaceae;uncultured;uncultured bacterium
myxo_otu0262	√	√	√	×	×	×	×	Bacteria;Myxococcota;Polyangia;Polyangiales;BIrii41;uncultured organism
myxo_otu0263	×	√	×	×	×	×	×	Bacteria;Myxococcota;Polyangia;UASB-TL25;uncultured Kofleriaceae bacterium
myxo_otu0264	√	√	√	×	√	√	×	Bacteria;Myxococcota;Polyangia;Polyangiales;BIrii41;uncultured bacterium
myxo_otu0265	×	√	×	×	×	×	×	Bacteria;Myxococcota;Myxococcia;Myxococcales;Myxococcaceae;P3OB-42;uncultured organism
myxo_otu0266	×	√	×	×	×	×	×	Bacteria;Myxococcota;Polyangia;Blfdi19;uncultured delta proteobacterium
myxo_otu0267	√	×	√	×	√	×	×	Bacteria;Myxococcota;Polyangia;Polyangiales;BIrii41;uncultured bacterium
myxo_otu0268	√	×	√	√	√	×	×	Bacteria;Myxococcota;Polyangia;Polyangiales;Sandaracinaceae;uncultured;uncultured bacterium
myxo_otu0269	√	×	√	×	×	×	×	Bacteria;Myxococcota;Myxococcia;Myxococcales;Myxococcaceae;P3OB-42;uncultured bacterium
myxo_otu0270	√	×	√	×	√	×	×	Bacteria;Myxococcota;Myxococcia;Myxococcales;27F-1492R;uncultured bacterium
myxo_otu0271	√	×	√	×	×	√	×	Bacteria;Myxococcota;Polyangia;PS-B29;uncultured bacterium
myxo_otu0272	×	×	√	×	×	×	×	Bacteria;Myxococcota;Polyangia;Polyangiales;Phaselicystidaceae;Phaselicystis;uncultured bacterium
myxo_otu0273	√	√	√	√	√	×	×	Bacteria;Myxococcota;Polyangia;Polyangiales;Eel-36e1D6;uncultured bacterium
myxo_otu0274	×	×	√	×	×	×	×	Bacteria;Myxococcota;Polyangia;PS-B29;uncultured bacterium
myxo_otu0275	√	×	√	×	×	×	×	Bacteria;Myxococcota;Polyangia;Polyangiales;Sandaracinaceae;Sandaracinus;uncultured bacterium
myxo_otu0276	√	×	√	×	×	×	×	Bacteria;Myxococcota;Polyangia;Haliangiales;Haliangiaceae;Haliangium;uncultured bacterium
myxo_otu0277	×	√	√	×	×	×	×	Bacteria;Myxococcota;Polyangia;Nannocystales;Nannocystaceae;Nannocystis;uncultured deep-sea bacterium
myxo_otu0278	×	×	√	×	×	×	×	Bacteria;Myxococcota;Polyangia;Polyangiales;Sandaracinaceae;uncultured;metagenome
myxo_otu0279	√	×	√	√	×	×	×	Bacteria;Myxococcota;Polyangia;Nannocystales;Nannocystaceae;Plesiocystis;Plesiocystis pacifica SIR-1
myxo_otu0280	×	×	√	×	×	×	×	Bacteria;Myxococcota;Polyangia;Polyangiales;BIrii41;uncultured soil bacterium
myxo_otu0281	×	×	√	×	×	×	×	Bacteria;Myxococcota;Polyangia;UASB-TL25;uncultured bacterium
myxo_otu0282	√	√	√	√	√	×	×	Bacteria;Myxococcota;Myxococcia;Myxococcales;Myxococcaceae;P3OB-42;uncultured organism
myxo_otu0283	√	×	√	×	√	×	×	Bacteria;Myxococcota;Polyangia;Polyangiales;BIrii41;uncultured delta proteobacterium
myxo_otu0284	√	×	√	×	×	×	×	Bacteria;Myxococcota;Polyangia;Polyangiales;Sandaracinaceae;uncultured;uncultured delta proteobacterium
myxo_otu0285	×	×	√	×	×	×	×	Bacteria;Myxococcota;Polyangia;UASB-TL25;uncultured bacterium
myxo_otu0286	×	√	√	×	×	×	×	Bacteria;Myxococcota;Polyangia;Polyangiales;Polyangiaceae;Jahnella;Jahnella thaxteri
myxo_otu0287	√	×	√	×	×	×	×	Bacteria;Myxococcota;Myxococcia;Myxococcales;Myxococcaceae;P3OB-42;uncultured organism
myxo_otu0288	×	×	√	×	×	×	×	Bacteria;Myxococcota;Polyangia;Polyangiales;BIrii41;uncultured bacterium
myxo_otu0289	√	×	√	√	√	×	×	Bacteria;Myxococcota;Polyangia;Polyangiales;BIrii41;uncultured bacterium
myxo_otu0290	×	×	×	×	√	×	×	Bacteria;Myxococcota;Polyangia;Polyangiales;Phaselicystidaceae;Phaselicystis;uncultured bacterium
myxo_otu0291	√	×	√	×	×	×	×	Bacteria;Myxococcota;Myxococcia;Myxococcales;Myxococcaceae;P3OB-42;uncultured organism
myxo_otu0292	√	×	√	×	×	×	×	Bacteria;Myxococcota;Polyangia;MidBa8;uncultured bacterium
myxo_otu0293	×	×	√	×	×	×	×	Bacteria;Myxococcota;Polyangia;Polyangiales;BIrii41;uncultured bacterium
myxo_otu0294	√	√	√	×	√	×	×	Bacteria;Myxococcota;Myxococcia;Myxococcales;Myxococcaceae;P3OB-42;uncultured organism
myxo_otu0295	√	×	√	×	×	×	×	Bacteria;Myxococcota;Polyangia;Polyangiales;BIrii41;uncultured bacterium
myxo_otu0296	√	×	√	×	×	×	×	Bacteria;Myxococcota;Polyangia;MidBa8;uncultured bacterium
myxo_otu0297	√	×	√	×	×	×	×	Bacteria;Myxococcota;Polyangia;Haliangiales;Haliangiaceae;Haliangium;uncultured soil bacterium
myxo_otu0298	√	×	√	×	×	×	×	Bacteria;Myxococcota;Polyangia;Polyangiales;Sandaracinaceae;Sandaracinus;uncultured bacterium
myxo_otu0299	×	×	√	×	×	×	×	Bacteria;Myxococcota;Polyangia;Blfdi19;uncultured delta proteobacterium
myxo_otu0300	×	×	√	×	×	×	×	Bacteria;Myxococcota;Myxococcia;Myxococcales;Myxococcaceae;P3OB-42;uncultured bacterium
myxo_otu0301	√	√	√	×	√	×	×	Bacteria;Myxococcota;Polyangia;Polyangiales;Eel-36e1D6;uncultured bacterium
myxo_otu0302	√	√	√	√	√	×	×	Bacteria;Myxococcota;Polyangia;Polyangiales;Sandaracinaceae;uncultured;metagenome
myxo_otu0303	√	×	√	×	×	×	×	Bacteria;Myxococcota;Polyangia;Polyangiales;BIrii41;metagenome
myxo_otu0304	√	√	√	×	×	×	×	Bacteria;Myxococcota;Myxococcia;Myxococcales;Myxococcaceae;P3OB-42;uncultured organism
myxo_otu0305	√	×	√	×	√	√	×	Bacteria;Myxococcota;Polyangia;MidBa8;uncultured bacterium
myxo_otu0306	√	×	√	×	×	×	×	Bacteria;Myxococcota;Polyangia;MidBa8;uncultured bacterium
myxo_otu0307	√	×	√	×	×	×	×	Bacteria;Myxococcota;Myxococcia;Myxococcales;Myxococcaceae;P3OB-42;uncultured organism
myxo_otu0308	√	×	√	×	√	√	×	Bacteria;Myxococcota;Polyangia;Haliangiales;Haliangiaceae;Haliangium;uncultured bacterium
myxo_otu0309	×	×	√	×	×	×	×	Bacteria;Myxococcota;Myxococcia;Myxococcales;Myxococcaceae;P3OB-42;uncultured bacterium
myxo_otu0310	×	×	√	×	×	×	×	Bacteria;Myxococcota;Myxococcia;Myxococcales;Myxococcaceae;P3OB-42;uncultured bacterium
myxo_otu0311	√	√	√	√	√	√	×	Bacteria;Myxococcota;Polyangia;UASB-TL25;uncultured bacterium
myxo_otu0312	√	×	√	×	×	×	×	Bacteria;Myxococcota;Polyangia;MidBa8;uncultured delta proteobacterium
myxo_otu0313	√	√	√	×	×	×	×	Bacteria;Myxococcota;Polyangia;Polyangiales;Eel-36e1D6;uncultured Polyangiaceae bacterium
myxo_otu0314	√	×	√	×	×	×	×	Bacteria;Myxococcota;Myxococcia;Myxococcales;Myxococcaceae;P3OB-42;uncultured delta proteobacterium
myxo_otu0315	√	×	√	×	√	×	×	Bacteria;Myxococcota;Polyangia;MidBa8;uncultured delta proteobacterium
myxo_otu0316	×	×	√	×	×	×	×	Bacteria;Myxococcota;Polyangia;UASB-TL25;metagenome
myxo_otu0317	×	×	√	×	×	×	×	Bacteria;Myxococcota;Polyangia;Haliangiales;Haliangiaceae;Haliangium;uncultured bacterium
myxo_otu0318	√	√	√	×	×	×	×	Bacteria;Myxococcota;Myxococcia;Myxococcales;Myxococcaceae;P3OB-42;uncultured bacterium
myxo_otu0319	×	×	√	×	×	×	×	Bacteria;Myxococcota;Polyangia;Haliangiales;Haliangiaceae;Haliangium;uncultured bacterium
myxo_otu0320	√	×	√	×	×	√	×	Bacteria;Myxococcota;Polyangia;Haliangiales;Haliangiaceae;Haliangium;metagenome
myxo_otu0321	√	×	√	√	×	×	×	Bacteria;Myxococcota;Myxococcia;Myxococcales;Myxococcaceae;uncultured;uncultured bacterium
myxo_otu0322	√	×	√	×	√	×	×	Bacteria;Myxococcota;Polyangia;Polyangiales;Eel-36e1D6;uncultured delta proteobacterium
myxo_otu0323	√	×	√	√	√	√	×	Bacteria;Myxococcota;Polyangia;Polyangiales;Sandaracinaceae;uncultured;metagenome
myxo_otu0324	×	×	√	×	×	×	×	Bacteria;Myxococcota;Polyangia;Polyangiales;Sandaracinaceae;uncultured;metagenome
myxo_otu0325	√	×	√	×	√	√	×	Bacteria;Myxococcota;Polyangia;Polyangiales;Sandaracinaceae;uncultured;uncultured bacterium
myxo_otu0326	√	×	√	×	×	×	×	Bacteria;Myxococcota;Myxococcia;Myxococcales;Myxococcaceae;P3OB-42;uncultured Myxococcaceae bacterium
myxo_otu0327	√	×	√	×	×	×	×	Bacteria;Myxococcota;Polyangia;Polyangiales;BIrii41;uncultured bacterium
myxo_otu0328	√	×	√	×	×	×	×	Bacteria;Myxococcota;Polyangia;Polyangiales;Sandaracinaceae;uncultured;uncultured bacterium
myxo_otu0329	√	×	√	×	√	√	√	Bacteria;Myxococcota;Polyangia;PS-B29;uncultured bacterium
myxo_otu0330	√	×	√	×	×	×	×	Bacteria;Myxococcota;Polyangia;UASB-TL25;uncultured Kofleriaceae bacterium
myxo_otu0331	×	×	√	×	×	×	×	Bacteria;Myxococcota;Polyangia;Polyangiales;Sandaracinaceae;Sandaracinus;uncultured delta proteobacterium
myxo_otu0332	√	×	√	×	×	×	×	Bacteria;Myxococcota;Polyangia;Polyangiales;Sandaracinaceae;uncultured;uncultured bacterium
myxo_otu0333	×	×	√	×	×	×	×	Bacteria;Myxococcota;Myxococcia;Myxococcales;Myxococcaceae;P3OB-42;uncultured organism
myxo_otu0334	√	×	√	×	×	×	×	Bacteria;Myxococcota;Polyangia;Polyangiales;Polyangiaceae;uncultured;uncultured soil bacterium
myxo_otu0335	×	×	√	×	×	×	×	Bacteria;Myxococcota;Polyangia;Blfdi19;uncultured bacterium
myxo_otu0336	√	×	√	√	×	×	×	Bacteria;Myxococcota;Polyangia;Polyangiales;Phaselicystidaceae;Phaselicystis;uncultured bacterium
myxo_otu0337	√	×	√	×	√	×	×	Bacteria;Myxococcota;Polyangia;VHS-B3-70;uncultured bacterium
myxo_otu0338	×	×	√	×	×	×	×	Bacteria;Myxococcota;Polyangia;Haliangiales;Haliangiaceae;Haliangium;uncultured bacterium
myxo_otu0339	√	×	√	×	×	×	×	Bacteria;Myxococcota;Polyangia;PS-B29;uncultured delta proteobacterium
myxo_otu0340	√	×	√	×	×	√	×	Bacteria;Myxococcota;Polyangia;VHS-B4-70;uncultured bacterium
myxo_otu0341	×	×	√	×	√	√	√	Bacteria;Myxococcota;Polyangia;Polyangiales;Polyangiaceae;Polyangium;uncultured bacterium
myxo_otu0342	√	×	√	×	×	√	×	Bacteria;Myxococcota;Polyangia;Polyangiales;BIrii41;uncultured organism
myxo_otu0343	×	×	√	×	×	×	×	Bacteria;Myxococcota;Polyangia;Haliangiales;Haliangiaceae;Haliangium;uncultured Kofleria sp.
myxo_otu0344	×	×	√	×	×	×	×	Bacteria;Myxococcota;Polyangia;UASB-TL25;uncultured bacterium
myxo_otu0345	×	×	√	×	×	×	×	Bacteria;Myxococcota;Polyangia;Haliangiales;Haliangiaceae;Haliangium;uncultured bacterium
myxo_otu0346	×	×	√	×	×	×	×	Bacteria;Myxococcota;Polyangia;Polyangiales;Sandaracinaceae;Sandaracinus;uncultured delta proteobacterium
myxo_otu0347	√	×	√	×	×	×	×	Bacteria;Myxococcota;Polyangia;Blfdi19;uncultured bacterium
myxo_otu0348	√	×	√	×	√	×	×	Bacteria;Myxococcota;Polyangia;Polyangiales;Eel-36e1D6;uncultured bacterium
myxo_otu0349	√	×	√	×	√	√	×	Bacteria;Myxococcota;Polyangia;Polyangiales;BIrii41;metagenome
myxo_otu0350	×	×	√	×	×	×	×	Bacteria;Myxococcota;Polyangia;Haliangiales;Haliangiaceae;Haliangium;uncultured bacterium
myxo_otu0351	×	×	√	×	×	×	×	Bacteria;Myxococcota;bacteriap25;uncultured bacterium
myxo_otu0352	×	×	√	×	×	×	×	Bacteria;Myxococcota;Polyangia;Haliangiales;Haliangiaceae;Haliangium;uncultured Haliangium sp.
myxo_otu0353	×	×	√	×	×	×	×	Bacteria;Myxococcota;Polyangia;Blfdi19;uncultured delta proteobacterium
myxo_otu0354	×	×	√	×	×	×	×	Bacteria;Myxococcota;Myxococcia;Myxococcales;Myxococcaceae;P3OB-42;uncultured bacterium
myxo_otu0355	×	×	√	√	√	√	√	Bacteria;Myxococcota;Polyangia;Polyangiales;BIrii41;uncultured bacterium
myxo_otu0356	×	×	√	×	×	×	×	Bacteria;Myxococcota;bacteriap25;uncultured bacterium
myxo_otu0357	×	×	√	×	×	×	×	Bacteria;Myxococcota;Myxococcia;Myxococcales;Myxococcaceae;uncultured;uncultured bacterium
myxo_otu0358	×	×	√	×	×	×	×	Bacteria;Myxococcota;Polyangia;Haliangiales;Haliangiaceae;Haliangium;uncultured Nannocystineae bacterium
myxo_otu0359	√	×	√	×	√	×	×	Bacteria;Myxococcota;Myxococcia;Myxococcales;Myxococcaceae;P3OB-42;uncultured bacterium
myxo_otu0360	×	×	√	×	×	×	×	Bacteria;Myxococcota;Polyangia;Haliangiales;Haliangiaceae;Haliangium;uncultured delta proteobacterium
myxo_otu0361	√	×	√	×	√	×	×	Bacteria;Myxococcota;Polyangia;mle1-27;uncultured proteobacterium
myxo_otu0362	√	×	√	×	×	×	×	Bacteria;Myxococcota;Myxococcia;Myxococcales;Anaeromyxobacteraceae;Anaeromyxobacter;uncultured bacterium
myxo_otu0363	√	×	√	×	×	×	×	Bacteria;Myxococcota;Myxococcia;Myxococcales;Anaeromyxobacteraceae;Anaeromyxobacter;uncultured Anaeromyxobacter sp.
myxo_otu0364	×	×	√	×	×	×	×	Bacteria;Myxococcota;Myxococcia;Myxococcales;Myxococcaceae;P3OB-42;uncultured bacterium
myxo_otu0365	×	×	√	×	×	×	×	Bacteria;Myxococcota;Polyangia;VHS-B3-70;uncultured bacterium
myxo_otu0366	×	×	√	×	×	×	×	Bacteria;Myxococcota;Polyangia;Polyangiales;Polyangiaceae;Pajaroellobacter;uncultured bacterium
myxo_otu0367	√	√	√	×	√	×	×	Bacteria;Myxococcota;Polyangia;Polyangiales;Sandaracinaceae;uncultured;uncultured bacterium
myxo_otu0368	×	×	√	×	×	×	×	Bacteria;Myxococcota;Myxococcia;Myxococcales;Myxococcaceae;P3OB-42;uncultured bacterium
myxo_otu0369	×	×	√	×	×	×	×	Bacteria;Myxococcota;Polyangia;mle1-27;uncultured bacterium
myxo_otu0370	√	×	√	×	×	×	×	Bacteria;Myxococcota;Polyangia;Haliangiales;Haliangiaceae;Haliangium;uncultured bacterium
myxo_otu0371	×	×	√	×	×	×	×	Bacteria;Myxococcota;Myxococcia;Myxococcales;Myxococcaceae;P3OB-42;uncultured bacterium
myxo_otu0372	√	×	√	×	×	×	×	Bacteria;Myxococcota;Myxococcia;Myxococcales;Myxococcaceae;P3OB-42;uncultured bacterium
myxo_otu0373	√	×	√	×	×	×	×	Bacteria;Myxococcota;Polyangia;Haliangiales;Haliangiaceae;Haliangium;uncultured bacterium
myxo_otu0374	×	×	√	×	×	×	×	Bacteria;Myxococcota;Polyangia;Haliangiales;Haliangiaceae;Haliangium;uncultured bacterium
myxo_otu0375	×	×	√	×	×	×	×	Bacteria;Myxococcota;bacteriap25;uncultured bacterium
myxo_otu0376	√	×	√	×	√	√	×	Bacteria;Myxococcota;Polyangia;Blfdi19;uncultured bacterium
myxo_otu0377	√	×	√	×	×	√	×	Bacteria;Myxococcota;Polyangia;Haliangiales;Haliangiaceae;Haliangium;uncultured bacterium
myxo_otu0378	×	×	√	×	×	×	×	Bacteria;Myxococcota;Polyangia;Blfdi19;uncultured delta proteobacterium
myxo_otu0379	×	×	√	×	×	×	×	Bacteria;Myxococcota;Polyangia;Polyangiales;Sandaracinaceae;uncultured;metagenome
myxo_otu0380	×	×	√	×	√	×	×	Bacteria;Myxococcota;Polyangia;Blfdi19;uncultured bacterium
myxo_otu0381	√	×	√	√	×	×	×	Bacteria;Myxococcota;Polyangia;Blfdi19;uncultured delta proteobacterium
myxo_otu0382	√	×	√	×	×	×	×	Bacteria;Myxococcota;Polyangia;Polyangiales;BIrii41;uncultured delta proteobacterium
myxo_otu0383	√	√	√	√	√	√	×	Bacteria;Myxococcota;bacteriap25;metagenome
myxo_otu0384	√	×	√	√	√	×	×	Bacteria;Myxococcota;Polyangia;Polyangiales;Sandaracinaceae;uncultured;uncultured bacterium
myxo_otu0385	×	×	√	×	×	×	×	Bacteria;Myxococcota;Polyangia;Polyangiales;Sandaracinaceae;uncultured;uncultured delta proteobacterium
myxo_otu0386	√	×	√	×	×	×	×	Bacteria;Myxococcota;Myxococcia;Myxococcales;Myxococcaceae;P3OB-42;uncultured bacterium
myxo_otu0387	√	×	√	×	×	×	×	Bacteria;Myxococcota;Polyangia;Haliangiales;Haliangiaceae;Haliangium;uncultured bacterium
myxo_otu0388	√	×	√	×	×	×	×	Bacteria;Myxococcota;Polyangia;Blfdi19;uncultured prokaryote
myxo_otu0389	√	×	√	×	×	×	×	Bacteria;Myxococcota;Myxococcia;Myxococcales;Myxococcaceae;P3OB-42;uncultured bacterium
myxo_otu0390	√	×	√	×	×	×	×	Bacteria;Myxococcota;Myxococcia;Myxococcales;Myxococcaceae;P3OB-42;uncultured organism
myxo_otu0391	×	×	√	×	×	×	×	Bacteria;Myxococcota;Polyangia;Polyangiales;Phaselicystidaceae;Phaselicystis;metagenome
myxo_otu0392	×	×	√	×	×	×	×	Bacteria;Myxococcota;Polyangia;mle1-27;uncultured bacterium
myxo_otu0393	×	×	√	×	×	×	×	Bacteria;Myxococcota;Polyangia;Polyangiales;Polyangiaceae;Labilithrix;uncultured bacterium
myxo_otu0394	×	×	√	×	√	×	×	Bacteria;Myxococcota;Polyangia;Polyangiales;Sandaracinaceae;uncultured;uncultured bacterium
myxo_otu0395	√	×	√	√	×	×	×	Bacteria;Myxococcota;Myxococcia;Myxococcales;Myxococcaceae;P3OB-42;metagenome
myxo_otu0396	√	×	√	×	×	×	×	Bacteria;Myxococcota;Polyangia;Polyangiales;Phaselicystidaceae;Phaselicystis;uncultured bacterium
myxo_otu0397	×	×	√	×	×	×	×	Bacteria;Myxococcota;Polyangia;Polyangiales;Polyangiaceae;Minicystis;metagenome
myxo_otu0398	√	×	√	×	×	×	×	Bacteria;Myxococcota;Polyangia;Haliangiales;Haliangiaceae;Haliangium;metagenome
myxo_otu0399	√	×	√	×	×	×	×	Bacteria;Myxococcota;Myxococcia;Myxococcales;Anaeromyxobacteraceae;Anaeromyxobacter;uncultured bacterium
myxo_otu0400	×	×	√	×	×	×	×	Bacteria;Myxococcota;Polyangia;mle1-27;metagenome
myxo_otu0401	×	×	√	×	×	×	×	Bacteria;Myxococcota;Polyangia;Nannocystales;Nannocystaceae;uncultured;uncultured delta proteobacterium
myxo_otu0402	√	×	√	×	×	×	×	Bacteria;Myxococcota;Polyangia;Nannocystales;Nannocystaceae;uncultured bacterium
myxo_otu0403	√	×	√	×	×	×	×	Bacteria;Myxococcota;Myxococcia;Myxococcales;Myxococcaceae;P3OB-42;uncultured bacterium
myxo_otu0404	√	×	√	×	×	√	×	Bacteria;Myxococcota;Myxococcia;Myxococcales;Myxococcaceae;P3OB-42;uncultured bacterium
myxo_otu0405	√	×	√	×	√	√	×	Bacteria;Myxococcota;Polyangia;Polyangiales;Polyangiaceae;Pajaroellobacter;metagenome
myxo_otu0406	√	×	√	×	√	×	×	Bacteria;Myxococcota;Polyangia;Haliangiales;Haliangiaceae;Haliangium;uncultured bacterium
myxo_otu0407	×	×	√	×	×	×	×	Bacteria;Myxococcota;Polyangia;PS-B29;uncultured organism
myxo_otu0408	√	×	√	×	×	×	×	Bacteria;Myxococcota;Polyangia;Nannocystales;Nannocystaceae;Nannocystis;uncultured bacterium
myxo_otu0409	×	×	√	×	×	×	×	Bacteria;Myxococcota;Polyangia;Polyangiales;Polyangiaceae;Pajaroellobacter;metagenome
myxo_otu0410	√	×	√	×	×	×	×	Bacteria;Myxococcota;Polyangia;Blfdi19;uncultured bacterium
myxo_otu0411	√	×	√	×	×	×	×	Bacteria;Myxococcota;Polyangia;Polyangiales;Phaselicystidaceae;Phaselicystis;uncultured prokaryote
myxo_otu0412	√	×	√	×	√	×	×	Bacteria;Myxococcota;Polyangia;Haliangiales;Haliangiaceae;Haliangium;uncultured bacterium
myxo_otu0413	×	√	√	×	√	√	×	Bacteria;Myxococcota;Polyangia;Polyangiales;Eel-36e1D6;uncultured bacterium
myxo_otu0414	√	×	√	×	√	×	×	Bacteria;Myxococcota;Polyangia;Polyangiales;Sandaracinaceae;Sandaracinus;uncultured bacterium
myxo_otu0415	×	×	√	×	×	×	×	Bacteria;Myxococcota;Polyangia;Polyangiales;Sandaracinaceae;uncultured;uncultured marine bacterium
myxo_otu0416	×	×	√	×	×	×	×	Bacteria;Myxococcota;Myxococcia;Myxococcales;Myxococcaceae;P3OB-42;uncultured bacterium
myxo_otu0417	√	×	√	×	√	×	×	Bacteria;Myxococcota;Polyangia;Polyangiales;Polyangiaceae;uncultured;uncultured soil bacterium
myxo_otu0418	×	×	√	×	×	×	×	Bacteria;Myxococcota;Polyangia;MSB-4B10;uncultured bacterium
myxo_otu0419	√	×	√	×	×	×	×	Bacteria;Myxococcota;Myxococcia;Myxococcales;Anaeromyxobacteraceae;Anaeromyxobacter;uncultured delta proteobacterium
myxo_otu0420	√	×	√	×	×	×	×	Bacteria;Myxococcota;Polyangia;UASB-TL25;uncultured organism
myxo_otu0421	×	×	√	×	√	×	×	Bacteria;Myxococcota;Myxococcia;Myxococcales;Myxococcaceae;P3OB-42;uncultured bacterium
myxo_otu0422	√	×	√	×	×	×	×	Bacteria;Myxococcota;Myxococcia;Myxococcales;Myxococcaceae;P3OB-42;uncultured delta proteobacterium
myxo_otu0423	√	×	√	×	√	√	×	Bacteria;Myxococcota;Polyangia;PS-B29;uncultured bacterium
myxo_otu0424	×	×	√	×	×	×	×	Bacteria;Myxococcota;Polyangia;Blfdi19;uncultured bacterium
myxo_otu0425	√	×	√	×	×	×	×	Bacteria;Myxococcota;Polyangia;Polyangiales;BIrii41;uncultured bacterium
myxo_otu0426	√	×	√	×	×	×	×	Bacteria;Myxococcota;Polyangia;Polyangiales;Sandaracinaceae;uncultured;metagenome
myxo_otu0427	×	×	√	×	×	×	×	Bacteria;Myxococcota;Polyangia;mle1-27;uncultured bacterium
myxo_otu0428	×	×	√	×	×	×	×	Bacteria;Myxococcota;Polyangia;Haliangiales;Haliangiaceae;Haliangium;uncultured bacterium
myxo_otu0429	×	×	√	×	×	×	×	Bacteria;Myxococcota;Polyangia;Haliangiales;Haliangiaceae;Haliangium;uncultured bacterium
myxo_otu0430	×	×	√	×	×	×	×	Bacteria;Myxococcota;Myxococcia;Myxococcales;27F-1492R;uncultured bacterium
myxo_otu0431	×	×	√	×	×	×	×	Bacteria;Myxococcota;Polyangia;Blfdi19;uncultured bacterium
myxo_otu0432	×	×	√	×	×	×	×	Bacteria;Myxococcota;Polyangia;Polyangiales;BIrii41;uncultured bacterium
myxo_otu0433	×	×	√	×	×	√	×	Bacteria;Myxococcota;Polyangia;Haliangiales;Haliangiaceae;Haliangium;Myxococcales bacterium LWH177
myxo_otu0434	×	×	√	×	×	×	×	Bacteria;Myxococcota;bacteriap25;uncultured bacterium
myxo_otu0435	√	×	√	×	×	×	×	Bacteria;Myxococcota;Polyangia;Polyangiales;Sandaracinaceae;uncultured;metagenome
myxo_otu0436	×	×	√	×	×	×	×	Bacteria;Myxococcota;Polyangia;Polyangiales;Sandaracinaceae;uncultured;metagenome
myxo_otu0437	×	×	√	×	×	×	×	Bacteria;Myxococcota;Polyangia;Blfdi19;metagenome
myxo_otu0438	√	×	√	√	×	×	×	Bacteria;Myxococcota;Polyangia;VHS-B3-70;uncultured delta proteobacterium
myxo_otu0439	√	×	√	×	×	×	×	Bacteria;Myxococcota;Myxococcia;Myxococcales;Myxococcaceae;P3OB-42;uncultured organism
myxo_otu0440	×	×	√	×	×	×	×	Bacteria;Myxococcota;Polyangia;Nannocystales;Nannocystaceae;Nannocystis;uncultured delta proteobacterium
myxo_otu0441	×	×	√	×	×	×	×	Bacteria;Myxococcota;bacteriap25;uncultured deep-sea bacterium
myxo_otu0442	√	×	√	×	×	×	×	Bacteria;Myxococcota;Polyangia;Haliangiales;Haliangiaceae;Haliangium;uncultured bacterium
myxo_otu0443	×	×	√	×	×	×	×	Bacteria;Myxococcota;Polyangia;mle1-27;uncultured delta proteobacterium
myxo_otu0444	√	×	√	×	×	×	×	Bacteria;Myxococcota;Polyangia;Polyangiales;Sandaracinaceae;uncultured;uncultured prokaryote
myxo_otu0445	×	×	√	×	×	×	×	Bacteria;Myxococcota;Myxococcia;Myxococcales;Myxococcaceae;P3OB-42;uncultured Myxococcales bacterium
myxo_otu0446	×	×	√	×	×	×	×	Bacteria;Myxococcota;Polyangia;Polyangiales;Sandaracinaceae;uncultured;uncultured bacterium
myxo_otu0447	√	×	√	×	×	×	×	Bacteria;Myxococcota;Myxococcia;Myxococcales;Myxococcaceae;uncultured;uncultured delta proteobacterium
myxo_otu0448	√	×	√	×	×	×	×	Bacteria;Myxococcota;Myxococcia;Myxococcales;Myxococcaceae;P3OB-42;uncultured bacterium
myxo_otu0449	×	×	√	×	×	×	×	Bacteria;Myxococcota;Myxococcia;Myxococcales;Anaeromyxobacteraceae;Anaeromyxobacter;uncultured bacterium
myxo_otu0450	×	×	√	×	×	×	×	Bacteria;Myxococcota;Polyangia;Haliangiales;Haliangiaceae;Haliangium;uncultured bacterium
myxo_otu0451	√	×	√	√	×	×	×	Bacteria;Myxococcota;Polyangia;VHS-B3-70;uncultured bacterium
myxo_otu0452	×	×	√	×	×	×	×	Bacteria;Myxococcota;Polyangia;Haliangiales;Haliangiaceae;Haliangium;uncultured bacterium
myxo_otu0453	×	×	√	×	×	×	×	Bacteria;Myxococcota;Polyangia;MidBa8;uncultured delta proteobacterium
myxo_otu0454	×	×	√	×	×	×	×	Bacteria;Myxococcota;Myxococcia;Myxococcales;Myxococcaceae;uncultured;uncultured delta proteobacterium
myxo_otu0455	×	×	√	×	×	×	×	Bacteria;Myxococcota;Polyangia;Polyangiales;Phaselicystidaceae;Phaselicystis;uncultured bacterium
myxo_otu0456	×	×	√	×	×	×	×	Bacteria;Myxococcota;Polyangia;Nannocystales;Nannocystaceae;Nannocystis;myxobacterium SMH-27-4
myxo_otu0457	×	×	√	×	×	×	×	Bacteria;Myxococcota;Polyangia;MidBa8;uncultured delta proteobacterium
myxo_otu0458	×	×	√	×	×	×	×	Bacteria;Myxococcota;Myxococcia;Myxococcales;Myxococcaceae;P3OB-42;uncultured bacterium
myxo_otu0459	×	×	√	×	×	×	×	Bacteria;Myxococcota;Myxococcia;Myxococcales;Myxococcaceae;P3OB-42;uncultured bacterium
myxo_otu0460	×	×	√	×	√	×	×	Bacteria;Myxococcota;Polyangia;mle1-27;uncultured bacterium
myxo_otu0461	×	×	√	×	×	×	×	Bacteria;Myxococcota;Polyangia;Blfdi19;uncultured bacterium
myxo_otu0462	×	×	√	×	×	×	×	Bacteria;Myxococcota;Myxococcia;Myxococcales;Myxococcaceae;P3OB-42;uncultured bacterium
myxo_otu0463	√	×	√	×	√	√	×	Bacteria;Myxococcota;Polyangia;Polyangiales;Phaselicystidaceae;Phaselicystis;uncultured bacterium
myxo_otu0464	×	×	√	×	×	×	×	Bacteria;Myxococcota;Polyangia;Haliangiales;Haliangiaceae;Haliangium;uncultured bacterium
myxo_otu0465	×	×	√	×	×	×	×	Bacteria;Myxococcota;Polyangia;Polyangiales;Sandaracinaceae;uncultured;uncultured delta proteobacterium
myxo_otu0466	×	×	√	×	×	×	×	Bacteria;Myxococcota;Myxococcia;Myxococcales;Myxococcaceae;P3OB-42;uncultured bacterium
myxo_otu0467	×	×	√	√	×	√	×	Bacteria;Myxococcota;Polyangia;Polyangiales;BIrii41;uncultured bacterium
myxo_otu0468	√	×	√	×	×	√	×	Bacteria;Myxococcota;Myxococcia;Myxococcales;Myxococcaceae;P3OB-42;uncultured bacterium
myxo_otu0469	×	×	√	×	×	√	×	Bacteria;Myxococcota;Polyangia;Polyangiales;Sandaracinaceae;uncultured;uncultured bacterium
myxo_otu0470	√	×	√	×	√	√	√	Bacteria;Myxococcota;Myxococcia;Myxococcales;27F-1492R;uncultured bacterium
myxo_otu0471	√	×	√	√	√	√	×	Bacteria;Myxococcota;Polyangia;Nannocystales;Nannocystaceae;Nannocystis;uncultured bacterium
myxo_otu0472	√	√	√	√	√	√	×	Bacteria;Myxococcota;Polyangia;UASB-TL25;uncultured bacterium
myxo_otu0473	√	√	√	×	×	×	×	Bacteria;Myxococcota;Myxococcia;Myxococcales;Myxococcaceae;P3OB-42;uncultured bacterium
myxo_otu0474	√	√	√	×	×	√	×	Bacteria;Myxococcota;Polyangia;Blfdi19;uncultured Cystobacterineae bacterium
myxo_otu0475	×	√	×	×	×	×	×	Bacteria;Myxococcota;Polyangia;Haliangiales;Haliangiaceae;Haliangium;uncultured bacterium
myxo_otu0476	×	√	√	×	×	×	×	Bacteria;Myxococcota;Polyangia;Haliangiales;Haliangiaceae;Haliangium;uncultured delta proteobacterium
myxo_otu0477	√	√	×	√	√	√	×	Bacteria;Myxococcota;Polyangia;Polyangiales;Sandaracinaceae;uncultured;uncultured bacterium
myxo_otu0478	√	√	√	×	×	√	×	Bacteria;Myxococcota;Polyangia;Nannocystales;Nannocystaceae;uncultured;uncultured delta proteobacterium
myxo_otu0479	×	√	×	√	×	×	×	Bacteria;Myxococcota;Polyangia;Haliangiales;Haliangiaceae;Haliangium;uncultured Kofleriaceae bacterium
myxo_otu0480	×	√	√	√	×	×	×	Bacteria;Myxococcota;Polyangia;Polyangiales;Polyangiaceae;Pajaroellobacter;soil metagenome
myxo_otu0481	√	√	√	√	√	×	×	Bacteria;Myxococcota;Polyangia;Haliangiales;Haliangiaceae;Haliangium;uncultured delta proteobacterium
myxo_otu0482	√	√	√	√	√	√	×	Bacteria;Myxococcota;Myxococcia;Myxococcales;Anaeromyxobacteraceae;Anaeromyxobacter;uncultured proteobacterium
myxo_otu0483	×	√	√	√	×	×	×	Bacteria;Myxococcota;Polyangia;Polyangiales;Phaselicystidaceae;Phaselicystis;uncultured bacterium
myxo_otu0484	√	√	√	√	√	√	√	Bacteria;Myxococcota;Polyangia;mle1-27;metagenome
myxo_otu0485	×	√	√	√	√	√	×	Bacteria;Myxococcota;Polyangia;PS-B29;uncultured bacterium
myxo_otu0486	×	√	√	×	×	×	×	Bacteria;Myxococcota;Polyangia;VHS-B3-70;uncultured organism
myxo_otu0487	×	√	×	×	√	×	×	Bacteria;Myxococcota;Polyangia;Polyangiales;Polyangiaceae;Pajaroellobacter;metagenome
myxo_otu0488	√	√	√	√	√	√	×	Bacteria;Myxococcota;Polyangia;PS-B29;uncultured bacterium
myxo_otu0489	×	√	√	×	√	√	×	Bacteria;Myxococcota;Polyangia;VHS-B3-70;uncultured bacterium
myxo_otu0490	√	√	√	√	×	√	×	Bacteria;Myxococcota;Polyangia;mle1-27;uncultured delta proteobacterium
myxo_otu0491	×	×	√	×	×	√	×	Bacteria;Myxococcota;Polyangia;PS-B29;uncultured bacterium
myxo_otu0492	√	×	√	×	×	×	×	Bacteria;Myxococcota;Polyangia;mle1-27;uncultured bacterium
myxo_otu0493	×	×	√	×	×	×	×	Bacteria;Myxococcota;Polyangia;UASB-TL25;uncultured delta proteobacterium
myxo_otu0494	√	×	√	×	×	×	×	Bacteria;Myxococcota;Myxococcia;Myxococcales;Myxococcaceae;P3OB-42;uncultured bacterium
myxo_otu0495	×	×	√	×	×	×	×	Bacteria;Myxococcota;bacteriap25;uncultured delta proteobacterium
myxo_otu0496	√	×	√	×	×	×	×	Bacteria;Myxococcota;Myxococcia;Myxococcales;Myxococcaceae;P3OB-42;uncultured organism
myxo_otu0497	×	×	√	×	×	×	×	Bacteria;Myxococcota;Polyangia;Haliangiales;Haliangiaceae;Haliangium;uncultured bacterium
myxo_otu0498	√	×	√	×	×	×	×	Bacteria;Myxococcota;bacteriap25;uncultured organism
myxo_otu0499	√	×	√	×	√	×	×	Bacteria;Myxococcota;Myxococcia;Myxococcales;Myxococcaceae;P3OB-42;uncultured delta proteobacterium
myxo_otu0500	×	×	√	×	×	×	×	Bacteria;Myxococcota;Polyangia;Polyangiales;Eel-36e1D6;uncultured organism
myxo_otu0501	√	×	√	×	√	√	×	Bacteria;Myxococcota;Polyangia;Haliangiales;Haliangiaceae;Haliangium;uncultured bacterium
myxo_otu0502	×	×	√	×	×	×	×	Bacteria;Myxococcota;Polyangia;Polyangiales;BIrii41;uncultured bacterium
myxo_otu0503	√	×	√	×	×	×	×	Bacteria;Myxococcota;bacteriap25;uncultured delta proteobacterium
myxo_otu0504	√	×	√	√	√	×	×	Bacteria;Myxococcota;Polyangia;Polyangiales;Sandaracinaceae;uncultured;uncultured bacterium
myxo_otu0505	√	×	√	×	×	×	×	Bacteria;Myxococcota;Polyangia;Haliangiales;Haliangiaceae;Haliangium;uncultured Kofleriaceae bacterium
myxo_otu0506	√	×	√	×	×	√	×	Bacteria;Myxococcota;Polyangia;VHS-B3-70;uncultured bacterium
myxo_otu0507	√	×	√	×	×	×	×	Bacteria;Myxococcota;Polyangia;UASB-TL25;uncultured bacterium
myxo_otu0508	√	×	√	×	×	×	×	Bacteria;Myxococcota;bacteriap25;uncultured Geobacter sp.
myxo_otu0509	√	×	√	×	×	×	×	Bacteria;Myxococcota;bacteriap25;uncultured delta proteobacterium
myxo_otu0510	√	×	√	×	×	×	×	Bacteria;Myxococcota;Polyangia;Polyangiales;Sandaracinaceae;uncultured;uncultured bacterium
myxo_otu0511	×	×	√	×	×	×	×	Bacteria;Myxococcota;Polyangia;Haliangiales;Haliangiaceae;Haliangium;uncultured bacterium
myxo_otu0512	√	×	√	×	√	×	×	Bacteria;Myxococcota;Myxococcia;Myxococcales;Myxococcaceae;P3OB-42;uncultured bacterium
myxo_otu0513	√	×	√	×	√	×	×	Bacteria;Myxococcota;Polyangia;UASB-TL25;uncultured bacterium
myxo_otu0514	×	×	√	×	×	×	×	Bacteria;Myxococcota;Polyangia;Polyangiales;BIrii41;uncultured delta proteobacterium
myxo_otu0515	√	×	√	√	×	×	×	Bacteria;Myxococcota;Myxococcia;Myxococcales;Myxococcaceae;P3OB-42;uncultured bacterium
myxo_otu0516	√	×	√	×	×	×	×	Bacteria;Myxococcota;Polyangia;Nannocystales;Nannocystaceae;uncultured;uncultured bacterium
myxo_otu0517	×	×	√	×	×	×	×	Bacteria;Myxococcota;Polyangia;Haliangiales;Haliangiaceae;Haliangium;uncultured delta proteobacterium
myxo_otu0518	×	×	√	×	√	×	×	Bacteria;Myxococcota;Myxococcia;Myxococcales;Myxococcaceae;P3OB-42;uncultured bacterium
myxo_otu0519	√	×	√	×	×	√	×	Bacteria;Myxococcota;Polyangia;Polyangiales;Sandaracinaceae;uncultured;uncultured delta proteobacterium
myxo_otu0520	√	×	√	√	×	×	×	Bacteria;Myxococcota;bacteriap25;uncultured Geobacter sp.
myxo_otu0521	×	×	√	×	×	×	×	Bacteria;Myxococcota;Polyangia;Polyangiales;Sandaracinaceae;uncultured;metagenome
myxo_otu0522	√	×	√	×	×	×	×	Bacteria;Myxococcota;Polyangia;Polyangiales;Sandaracinaceae;uncultured;uncultured Myxococcales bacterium
myxo_otu0523	√	×	√	×	×	×	×	Bacteria;Myxococcota;Polyangia;Polyangiales;Sandaracinaceae;uncultured;uncultured soil bacterium
myxo_otu0524	√	×	√	×	×	×	×	Bacteria;Myxococcota;Polyangia;Haliangiales;Haliangiaceae;Haliangium;uncultured bacterium
myxo_otu0525	√	×	√	×	×	×	×	Bacteria;Myxococcota;Polyangia;MidBa8;uncultured delta proteobacterium
myxo_otu0526	×	×	√	×	×	×	×	Bacteria;Myxococcota;Polyangia;Haliangiales;Haliangiaceae;Haliangium;uncultured delta proteobacterium
myxo_otu0527	√	×	√	×	×	×	×	Bacteria;Myxococcota;bacteriap25;uncultured bacterium
myxo_otu0528	×	×	√	×	×	×	×	Bacteria;Myxococcota;Polyangia;Polyangiales;Eel-36e1D6;uncultured proteobacterium
myxo_otu0529	√	×	√	×	×	×	×	Bacteria;Myxococcota;Polyangia;Polyangiales;BIrii41;uncultured bacterium
myxo_otu0530	×	×	√	×	×	×	×	Bacteria;Myxococcota;Polyangia;MidBa8;uncultured organism
myxo_otu0531	√	×	√	×	×	×	×	Bacteria;Myxococcota;Polyangia;Polyangiales;BIrii41;metagenome
myxo_otu0532	√	×	√	×	×	√	×	Bacteria;Myxococcota;Polyangia;Polyangiales;Polyangiaceae;uncultured;uncultured bacterium
myxo_otu0533	√	×	√	×	√	√	×	Bacteria;Myxococcota;Myxococcia;Myxococcales;Myxococcaceae;P3OB-42;uncultured organism
myxo_otu0534	√	×	√	×	√	√	×	Bacteria;Myxococcota;Myxococcia;Myxococcales;27F-1492R;uncultured delta proteobacterium
myxo_otu0535	√	×	√	×	×	×	×	Bacteria;Myxococcota;Myxococcia;Myxococcales;Myxococcaceae;P3OB-42;uncultured organism
myxo_otu0536	√	×	√	×	×	×	×	Bacteria;Myxococcota;Polyangia;MidBa8;uncultured bacterium
myxo_otu0537	×	×	√	×	×	×	×	Bacteria;Myxococcota;Polyangia;MidBa8;uncultured delta proteobacterium
myxo_otu0538	√	×	√	×	×	×	×	Bacteria;Myxococcota;Polyangia;Haliangiales;Haliangiaceae;Haliangium;uncultured bacterium
myxo_otu0539	×	×	√	×	×	×	×	Bacteria;Myxococcota;Polyangia;Haliangiales;Haliangiaceae;Haliangium;uncultured bacterium
myxo_otu0540	×	×	√	×	×	×	×	Bacteria;Myxococcota;Polyangia;VHS-B3-70;uncultured bacterium
myxo_otu0541	√	×	√	×	×	√	×	Bacteria;Myxococcota;Polyangia;VHS-B3-70;uncultured organism
myxo_otu0542	√	√	√	×	×	√	×	Bacteria;Myxococcota;Polyangia;UASB-TL25;uncultured bacterium
myxo_otu0543	√	×	√	×	×	×	×	Bacteria;Myxococcota;Myxococcia;Myxococcales;Myxococcaceae;P3OB-42;uncultured bacterium
myxo_otu0544	√	×	√	×	×	√	×	Bacteria;Myxococcota;Polyangia;uncultured bacterium
myxo_otu0545	√	×	√	√	×	√	×	Bacteria;Myxococcota;Polyangia;VHS-B3-70;uncultured marine bacterium
myxo_otu0546	×	×	√	×	×	×	×	Bacteria;Myxococcota;Myxococcia;Myxococcales;Myxococcaceae;P3OB-42;uncultured bacterium
myxo_otu0547	×	×	√	×	×	√	×	Bacteria;Myxococcota;Myxococcia;Myxococcales;Myxococcaceae;P3OB-42;uncultured organism
myxo_otu0548	×	×	√	×	×	×	×	Bacteria;Myxococcota;Polyangia;Haliangiales;Haliangiaceae;Haliangium;uncultured delta proteobacterium
myxo_otu0549	×	×	√	×	×	×	×	Bacteria;Myxococcota;Polyangia;Polyangiales;Sandaracinaceae;uncultured;uncultured bacterium
myxo_otu0550	×	×	√	×	×	×	×	Bacteria;Myxococcota;bacteriap25;uncultured bacterium
myxo_otu0551	√	×	√	×	×	×	×	Bacteria;Myxococcota;Myxococcia;Myxococcales;Myxococcaceae;P3OB-42;uncultured bacterium
myxo_otu0552	√	×	√	×	×	×	×	Bacteria;Myxococcota;Polyangia;Blfdi19;uncultured bacterium
myxo_otu0553	√	×	√	×	×	×	×	Bacteria;Myxococcota;Polyangia;Polyangiales;Sandaracinaceae;uncultured;uncultured delta proteobacterium
myxo_otu0554	×	×	√	×	×	×	×	Bacteria;Myxococcota;Myxococcia;Myxococcales;Myxococcaceae;P3OB-42;uncultured organism
myxo_otu0555	√	×	√	×	×	×	×	Bacteria;Myxococcota;Polyangia;Polyangiales;Sandaracinaceae;uncultured;uncultured marine bacterium
myxo_otu0556	×	×	√	×	×	×	×	Bacteria;Myxococcota;Myxococcia;Myxococcales;Myxococcaceae;P3OB-42;uncultured Sorangiineae bacterium
myxo_otu0557	√	×	√	×	×	×	×	Bacteria;Myxococcota;Polyangia;Polyangiales;Sandaracinaceae;uncultured;uncultured bacterium
myxo_otu0558	×	×	√	×	×	×	×	Bacteria;Myxococcota;Polyangia;Blfdi19;metagenome
myxo_otu0559	×	×	√	×	×	×	×	Bacteria;Myxococcota;Polyangia;Polyangiales;Sandaracinaceae;Sandaracinus;uncultured Myxococcales bacterium
myxo_otu0560	√	×	√	×	×	×	×	Bacteria;Myxococcota;Myxococcia;Myxococcales;Myxococcaceae;P3OB-42;uncultured organism
myxo_otu0561	√	×	√	√	√	×	√	Bacteria;Myxococcota;bacteriap25;uncultured bacterium
myxo_otu0562	√	×	√	×	√	√	×	Bacteria;Myxococcota;Myxococcia;Myxococcales;Myxococcaceae;P3OB-42;uncultured bacterium
myxo_otu0563	√	×	√	×	√	√	×	Bacteria;Myxococcota;Myxococcia;Myxococcales;Myxococcaceae;P3OB-42;uncultured bacterium
myxo_otu0564	√	×	√	×	×	×	×	Bacteria;Myxococcota;Myxococcia;Myxococcales;Myxococcaceae;P3OB-42;uncultured bacterium
myxo_otu0565	√	×	√	×	×	×	×	Bacteria;Myxococcota;Myxococcia;Myxococcales;Myxococcaceae;P3OB-42;uncultured organism
myxo_otu0566	√	×	√	×	√	√	×	Bacteria;Myxococcota;Myxococcia;Myxococcales;Myxococcaceae;P3OB-42;uncultured bacterium
myxo_otu0567	×	×	√	×	×	×	×	Bacteria;Myxococcota;Polyangia;Blfdi19;metagenome
myxo_otu0568	√	×	√	×	×	×	×	Bacteria;Myxococcota;Polyangia;Polyangiales;Sandaracinaceae;Sandaracinus;uncultured delta proteobacterium
myxo_otu0569	×	×	√	×	×	×	×	Bacteria;Myxococcota;Myxococcia;Myxococcales;Myxococcaceae;P3OB-42;uncultured bacterium
myxo_otu0570	×	×	√	×	×	×	×	Bacteria;Myxococcota;Myxococcia;Myxococcales;Myxococcaceae;P3OB-42;uncultured bacterium
myxo_otu0571	√	×	√	×	×	×	×	Bacteria;Myxococcota;Myxococcia;Myxococcales;Myxococcaceae;P3OB-42;uncultured organism
myxo_otu0572	√	×	√	×	×	√	×	Bacteria;Myxococcota;Polyangia;Haliangiales;Haliangiaceae;Haliangium;uncultured delta proteobacterium
myxo_otu0573	√	×	√	×	×	×	×	Bacteria;Myxococcota;Polyangia;Polyangiales;Sandaracinaceae;uncultured;uncultured bacterium
myxo_otu0574	√	×	√	×	×	×	×	Bacteria;Myxococcota;Polyangia;Haliangiales;Haliangiaceae;Haliangium;uncultured bacterium
myxo_otu0575	×	×	√	×	×	×	×	Bacteria;Myxococcota;Myxococcia;Myxococcales;Myxococcaceae;P3OB-42;uncultured organism
myxo_otu0576	√	×	√	×	×	×	×	Bacteria;Myxococcota;Myxococcia;Myxococcales;Myxococcaceae;P3OB-42;uncultured bacterium
myxo_otu0577	√	√	√	×	×	×	×	Bacteria;Myxococcota;Polyangia;PS-B29;uncultured bacterium
myxo_otu0578	√	×	√	×	×	×	×	Bacteria;Myxococcota;Myxococcia;Myxococcales;Myxococcaceae;P3OB-42;uncultured bacterium
myxo_otu0579	√	×	√	×	×	×	×	Bacteria;Myxococcota;Polyangia;VHS-B4-70;uncultured bacterium
myxo_otu0580	×	×	√	×	×	×	×	Bacteria;Myxococcota;Myxococcia;Myxococcales;Myxococcaceae;P3OB-42;uncultured organism
myxo_otu0581	√	×	√	√	√	×	×	Bacteria;Myxococcota;Myxococcia;Myxococcales;Myxococcaceae;P3OB-42;uncultured organism
myxo_otu0582	√	×	√	×	√	√	×	Bacteria;Myxococcota;Myxococcia;Myxococcales;Myxococcaceae;P3OB-42;uncultured organism
myxo_otu0583	√	×	√	×	×	×	×	Bacteria;Myxococcota;Polyangia;MidBa8;uncultured bacterium
myxo_otu0584	√	×	√	×	×	×	×	Bacteria;Myxococcota;Polyangia;Polyangiales;Sandaracinaceae;uncultured;uncultured bacterium
myxo_otu0585	×	×	√	×	×	×	×	Bacteria;Myxococcota;Polyangia;Nannocystales;Nannocystaceae;uncultured;uncultured bacterium
myxo_otu0586	√	√	√	×	√	×	×	Bacteria;Myxococcota;Myxococcia;Myxococcales;Myxococcaceae;P3OB-42;uncultured organism
myxo_otu0587	×	×	√	×	×	×	×	Bacteria;Myxococcota;Polyangia;Haliangiales;Haliangiaceae;Haliangium;uncultured delta proteobacterium
myxo_otu0588	√	×	√	×	×	×	×	Bacteria;Myxococcota;Polyangia;Haliangiales;Haliangiaceae;Haliangium;uncultured bacterium
myxo_otu0589	√	×	√	×	×	√	×	Bacteria;Myxococcota;Polyangia;Polyangiales;Eel-36e1D6;uncultured soil bacterium
myxo_otu0590	×	×	√	×	×	×	×	Bacteria;Myxococcota;Polyangia;Nannocystales;Nannocystaceae;uncultured;uncultured bacterium
myxo_otu0591	×	×	√	×	×	√	×	Bacteria;Myxococcota;Polyangia;Haliangiales;Haliangiaceae;Haliangium;uncultured bacterium
myxo_otu0592	√	×	√	×	×	×	×	Bacteria;Myxococcota;Polyangia;Polyangiales;Eel-36e1D6;uncultured bacterium
myxo_otu0593	√	×	√	×	×	√	×	Bacteria;Myxococcota;Polyangia;Haliangiales;Haliangiaceae;Haliangium;uncultured bacterium
myxo_otu0594	×	×	√	×	√	√	√	Bacteria;Myxococcota;Myxococcia;Myxococcales;Myxococcaceae;P3OB-42;uncultured bacterium
myxo_otu0595	√	×	√	×	×	×	×	Bacteria;Myxococcota;bacteriap25;uncultured organism
myxo_otu0596	×	×	√	×	×	×	×	Bacteria;Myxococcota;Polyangia;Blfdi19;uncultured delta proteobacterium
myxo_otu0597	√	×	√	×	×	×	×	Bacteria;Myxococcota;Myxococcia;Myxococcales;Myxococcaceae;KD3-10;uncultured delta proteobacterium
myxo_otu0598	√	√	√	√	×	√	×	Bacteria;Myxococcota;Myxococcia;Myxococcales;27F-1492R;uncultured bacterium
myxo_otu0599	√	√	√	×	√	√	×	Bacteria;Myxococcota;Polyangia;Nannocystales;Nannocystaceae;Nannocystis;uncultured bacterium
myxo_otu0600	×	×	√	×	×	×	×	Bacteria;Myxococcota;Myxococcia;Myxococcales;Myxococcaceae;P3OB-42;uncultured bacterium
myxo_otu0601	×	×	√	×	×	×	×	Bacteria;Myxococcota;bacteriap25;uncultured bacterium
myxo_otu0602	√	√	√	×	√	×	×	Bacteria;Myxococcota;Polyangia;Blfdi19;uncultured bacterium
myxo_otu0603	√	×	√	×	√	×	×	Bacteria;Myxococcota;Myxococcia;Myxococcales;Myxococcaceae;P3OB-42;uncultured organism
myxo_otu0604	√	×	√	×	×	×	×	Bacteria;Myxococcota;Myxococcia;Myxococcales;Myxococcaceae;P3OB-42;uncultured marine bacterium
myxo_otu0605	√	×	√	×	√	×	×	Bacteria;Myxococcota;Polyangia;Haliangiales;Haliangiaceae;Haliangium;uncultured bacterium
myxo_otu0606	√	×	√	×	×	×	×	Bacteria;Myxococcota;Myxococcia;Myxococcales;Myxococcaceae;P3OB-42;uncultured organism
myxo_otu0607	×	×	√	×	×	×	×	Bacteria;Myxococcota;Myxococcia;Myxococcales;Myxococcaceae;P3OB-42;uncultured bacterium
myxo_otu0608	√	×	√	×	×	×	×	Bacteria;Myxococcota;Polyangia;Polyangiales;Eel-36e1D6;uncultured organism
myxo_otu0609	×	×	√	×	×	×	×	Bacteria;Myxococcota;Polyangia;Polyangiales;Sandaracinaceae;Sandaracinus;uncultured Sandaracinus sp.
myxo_otu0610	√	×	√	×	√	×	×	Bacteria;Myxococcota;Polyangia;Polyangiales;Sandaracinaceae;uncultured;uncultured organism
myxo_otu0611	√	×	√	×	√	×	×	Bacteria;Myxococcota;Polyangia;Polyangiales;Polyangiaceae;Pajaroellobacter;uncultured bacterium
myxo_otu0612	×	×	√	×	×	×	×	Bacteria;Myxococcota;bacteriap25;uncultured delta proteobacterium
myxo_otu0613	√	×	√	×	×	×	×	Bacteria;Myxococcota;Polyangia;UASB-TL25;uncultured bacterium
myxo_otu0614	×	×	√	√	×	√	×	Bacteria;Myxococcota;Polyangia;Haliangiales;Haliangiaceae;Haliangium;metagenome
myxo_otu0615	×	×	√	×	×	×	×	Bacteria;Myxococcota;Polyangia;Polyangiales;Polyangiaceae;uncultured;uncultured delta proteobacterium
myxo_otu0616	×	×	√	×	×	×	×	Bacteria;Myxococcota;Myxococcia;Myxococcales;Myxococcaceae;uncultured;uncultured bacterium
myxo_otu0617	√	×	√	×	×	×	×	Bacteria;Myxococcota;Polyangia;Haliangiales;Haliangiaceae;Haliangium;uncultured bacterium
myxo_otu0618	√	×	√	×	√	×	×	Bacteria;Myxococcota;Myxococcia;Myxococcales;Myxococcaceae;P3OB-42;uncultured organism
myxo_otu0619	×	×	√	√	×	×	×	Bacteria;Myxococcota;Polyangia;mle1-27;uncultured bacterium
myxo_otu0620	√	√	√	×	×	×	×	Bacteria;Myxococcota;Polyangia;VHS-B4-70;uncultured bacterium
myxo_otu0621	√	×	√	×	√	×	×	Bacteria;Myxococcota;Polyangia;UASB-TL25;uncultured delta proteobacterium
myxo_otu0622	√	×	√	×	×	×	×	Bacteria;Myxococcota;Polyangia;Polyangiales;Phaselicystidaceae;Phaselicystis;uncultured Byssovorax sp.
myxo_otu0623	×	×	√	×	×	×	×	Bacteria;Myxococcota;Polyangia;Haliangiales;Haliangiaceae;Haliangium;uncultured delta proteobacterium
myxo_otu0624	√	×	√	×	×	×	×	Bacteria;Myxococcota;Polyangia;Polyangiales;Sandaracinaceae;uncultured;uncultured bacterium
myxo_otu0625	√	×	√	×	√	√	×	Bacteria;Myxococcota;Polyangia;Haliangiales;Haliangiaceae;Haliangium;uncultured bacterium
myxo_otu0626	×	×	√	×	×	×	×	Bacteria;Myxococcota;Polyangia;Haliangiales;Haliangiaceae;Haliangium;Haliangium tepidum
myxo_otu0627	×	×	√	×	√	×	×	Bacteria;Myxococcota;Polyangia;UASB-TL25;uncultured organism
myxo_otu0628	√	×	√	√	×	√	×	Bacteria;Myxococcota;Polyangia;Polyangiales;BIrii41;uncultured bacterium
myxo_otu0629	√	×	√	√	×	√	×	Bacteria;Myxococcota;Polyangia;Blfdi19;uncultured bacterium
myxo_otu0630	×	×	√	×	×	×	×	Bacteria;Myxococcota;Polyangia;Haliangiales;Haliangiaceae;Haliangium;uncultured bacterium
myxo_otu0631	√	×	√	×	×	×	×	Bacteria;Myxococcota;Polyangia;MidBa8;uncultured delta proteobacterium
myxo_otu0632	×	×	√	√	×	×	×	Bacteria;Myxococcota;Myxococcia;Myxococcales;Myxococcaceae;P3OB-42;uncultured bacterium
myxo_otu0633	√	×	√	×	×	×	×	Bacteria;Myxococcota;Myxococcia;Myxococcales;Myxococcaceae;P3OB-42;uncultured organism
myxo_otu0634	√	×	√	×	×	×	×	Bacteria;Myxococcota;Myxococcia;Myxococcales;Myxococcaceae;P3OB-42;uncultured bacterium
myxo_otu0635	×	×	√	√	√	√	×	Bacteria;Myxococcota;Polyangia;Polyangiales;Sandaracinaceae;uncultured;uncultured bacterium
myxo_otu0636	√	×	√	×	×	×	×	Bacteria;Myxococcota;Polyangia;UASB-TL25;uncultured bacterium
myxo_otu0637	×	×	√	×	×	×	×	Bacteria;Myxococcota;Polyangia;Polyangiales;BIrii41;uncultured bacterium
myxo_otu0638	√	×	√	×	×	×	×	Bacteria;Myxococcota;bacteriap25;uncultured delta proteobacterium
myxo_otu0639	×	×	√	×	×	×	×	Bacteria;Myxococcota;Polyangia;Nannocystales;Nannocystaceae;Nannocystis;uncultured delta proteobacterium
myxo_otu0640	√	×	√	×	√	×	×	Bacteria;Myxococcota;Polyangia;Haliangiales;Haliangiaceae;Haliangium;uncultured bacterium
myxo_otu0641	×	×	√	×	×	×	×	Bacteria;Myxococcota;Polyangia;Polyangiales;Sandaracinaceae;Sandaracinus;uncultured bacterium
myxo_otu0642	×	×	√	×	×	×	×	Bacteria;Myxococcota;Polyangia;Polyangiales;Phaselicystidaceae;Phaselicystis;uncultured bacterium
myxo_otu0643	√	×	√	×	×	×	×	Bacteria;Myxococcota;Myxococcia;Myxococcales;Myxococcaceae;P3OB-42;uncultured organism
myxo_otu0644	√	×	√	×	√	×	×	Bacteria;Myxococcota;Polyangia;VHS-B4-70;uncultured delta proteobacterium
myxo_otu0645	√	×	√	×	×	×	×	Bacteria;Myxococcota;Polyangia;Polyangiales;Sandaracinaceae;uncultured;uncultured delta proteobacterium
myxo_otu0646	√	×	√	×	×	×	×	Bacteria;Myxococcota;Myxococcia;Myxococcales;Myxococcaceae;P3OB-42;uncultured bacterium
myxo_otu0647	×	×	√	×	×	×	×	Bacteria;Myxococcota;Polyangia;Polyangiales;Sandaracinaceae;uncultured;uncultured marine bacterium
myxo_otu0648	√	×	√	×	×	×	×	Bacteria;Myxococcota;Polyangia;Haliangiales;Haliangiaceae;Haliangium;uncultured bacterium
myxo_otu0649	×	×	√	×	×	×	×	Bacteria;Myxococcota;Polyangia;UASB-TL25;uncultured bacterium
myxo_otu0650	√	×	√	√	√	√	×	Bacteria;Myxococcota;Polyangia;VHS-B4-70;uncultured Kofleriaceae bacterium
myxo_otu0651	√	×	√	×	×	×	×	Bacteria;Myxococcota;Polyangia;Polyangiales;BIrii41;uncultured organism
myxo_otu0652	×	×	√	×	×	×	×	Bacteria;Myxococcota;Polyangia;Polyangiales;Sandaracinaceae;uncultured;metagenome
myxo_otu0653	√	×	√	×	×	×	×	Bacteria;Myxococcota;Polyangia;Polyangiales;Sandaracinaceae;Sandaracinus;uncultured delta proteobacterium
myxo_otu0654	√	×	√	×	×	×	×	Bacteria;Myxococcota;Polyangia;Polyangiales;Sandaracinaceae;uncultured;uncultured delta proteobacterium
myxo_otu0655	×	√	√	×	×	×	×	Bacteria;Myxococcota;Polyangia;Polyangiales;Sandaracinaceae;uncultured;uncultured bacterium
myxo_otu0656	√	×	√	×	√	×	×	Bacteria;Myxococcota;Polyangia;UASB-TL25;uncultured bacterium
myxo_otu0657	×	×	√	√	√	×	×	Bacteria;Myxococcota;Polyangia;UASB-TL25;uncultured bacterium
myxo_otu0658	√	×	√	×	×	√	×	Bacteria;Myxococcota;Polyangia;Polyangiales;Sandaracinaceae;uncultured;uncultured Myxococcales bacterium
myxo_otu0659	√	×	√	×	×	×	×	Bacteria;Myxococcota;Polyangia;MidBa8;uncultured delta proteobacterium
myxo_otu0660	×	√	√	×	×	×	×	Bacteria;Myxococcota;Polyangia;Polyangiales;Sandaracinaceae;Sandaracinus;uncultured bacterium
myxo_otu0661	×	×	√	×	×	×	×	Bacteria;Myxococcota;Polyangia;MidBa8;uncultured bacterium
myxo_otu0662	×	×	√	×	×	×	×	Bacteria;Myxococcota;Myxococcia;Myxococcales;Myxococcaceae;P3OB-42;uncultured bacterium
myxo_otu0663	√	×	√	×	×	×	×	Bacteria;Myxococcota;Polyangia;Nannocystales;Nannocystaceae;uncultured;uncultured delta proteobacterium
myxo_otu0664	√	×	√	×	×	×	×	Bacteria;Myxococcota;Myxococcia;Myxococcales;Myxococcaceae;P3OB-42;uncultured delta proteobacterium
myxo_otu0665	√	×	√	×	×	×	×	Bacteria;Myxococcota;Polyangia;Polyangiales;Sandaracinaceae;uncultured;uncultured bacterium
myxo_otu0666	√	×	√	√	√	×	×	Bacteria;Myxococcota;Polyangia;VHS-B4-70;uncultured bacterium
myxo_otu0667	×	×	√	×	×	×	×	Bacteria;Myxococcota;Polyangia;Polyangiales;Sandaracinaceae;uncultured;uncultured marine bacterium
myxo_otu0668	×	×	√	×	×	×	×	Bacteria;Myxococcota;Polyangia;Polyangiales;BIrii41;uncultured bacterium
myxo_otu0669	√	×	√	×	√	×	×	Bacteria;Myxococcota;Polyangia;UASB-TL25;uncultured bacterium
myxo_otu0670	×	×	√	×	√	×	×	Bacteria;Myxococcota;Polyangia;Polyangiales;Sandaracinaceae;uncultured;uncultured bacterium
myxo_otu0671	×	×	√	×	×	×	×	Bacteria;Myxococcota;Polyangia;Polyangiales;Sandaracinaceae;uncultured;uncultured delta proteobacterium
myxo_otu0672	√	×	√	√	√	√	×	Bacteria;Myxococcota;Polyangia;Polyangiales;uncultured;uncultured bacterium
myxo_otu0673	√	×	√	×	×	×	×	Bacteria;Myxococcota;Myxococcia;Myxococcales;Myxococcaceae;P3OB-42;uncultured organism
myxo_otu0674	×	×	√	×	×	×	×	Bacteria;Myxococcota;Polyangia;Polyangiales;BIrii41;uncultured bacterium
myxo_otu0675	√	×	√	×	×	√	×	Bacteria;Myxococcota;Polyangia;VHS-B3-70;uncultured delta proteobacterium
myxo_otu0676	×	×	√	×	×	×	×	Bacteria;Myxococcota;Myxococcia;Myxococcales;Myxococcaceae;P3OB-42;uncultured bacterium
myxo_otu0677	√	×	√	√	√	√	√	Bacteria;Myxococcota;Polyangia;Polyangiales;Sandaracinaceae;uncultured;uncultured marine bacterium
myxo_otu0678	√	×	√	×	×	×	×	Bacteria;Myxococcota;Polyangia;MidBa8;uncultured organism
myxo_otu0679	√	×	√	×	√	×	×	Bacteria;Myxococcota;Polyangia;Polyangiales;Sandaracinaceae;Sandaracinus;uncultured organism
myxo_otu0680	×	×	√	×	√	×	×	Bacteria;Myxococcota;Polyangia;Polyangiales;Sandaracinaceae;uncultured;uncultured bacterium
myxo_otu0681	×	×	√	√	×	×	×	Bacteria;Myxococcota;Polyangia;Polyangiales;Sandaracinaceae;uncultured;uncultured bacterium
myxo_otu0682	√	×	√	×	×	×	×	Bacteria;Myxococcota;Polyangia;Polyangiales;Sandaracinaceae;uncultured;uncultured delta proteobacterium
myxo_otu0683	×	×	√	×	×	×	×	Bacteria;Myxococcota;Polyangia;PS-B29;uncultured bacterium
myxo_otu0684	√	×	√	×	×	×	×	Bacteria;Myxococcota;Polyangia;Polyangiales;Sandaracinaceae;uncultured;uncultured bacterium
myxo_otu0685	√	×	√	√	×	×	×	Bacteria;Myxococcota;Polyangia;UASB-TL25;uncultured bacterium
myxo_otu0686	×	×	√	×	×	×	×	Bacteria;Myxococcota;Polyangia;Polyangiales;BIrii41;uncultured bacterium
myxo_otu0687	×	×	√	×	×	×	×	Bacteria;Myxococcota;Polyangia;PS-B29;uncultured organism
myxo_otu0688	√	×	√	×	×	×	×	Bacteria;Myxococcota;Polyangia;Polyangiales;BIrii41;uncultured delta proteobacterium
myxo_otu0689	×	×	√	×	×	×	×	Bacteria;Myxococcota;bacteriap25;uncultured organism
myxo_otu0690	√	×	√	×	√	√	√	Bacteria;Myxococcota;Polyangia;Haliangiales;Haliangiaceae;Haliangium;uncultured bacterium
myxo_otu0691	×	×	√	×	×	×	×	Bacteria;Myxococcota;Polyangia;Polyangiales;Sandaracinaceae;uncultured;uncultured bacterium
myxo_otu0692	×	×	√	×	×	×	×	Bacteria;Myxococcota;Polyangia;Polyangiales;Sandaracinaceae;uncultured;uncultured bacterium
myxo_otu0693	×	×	√	×	×	×	×	Bacteria;Myxococcota;Polyangia;Polyangiales;Polyangiaceae;Pajaroellobacter;uncultured bacterium
myxo_otu0694	×	×	√	×	×	×	×	Bacteria;Myxococcota;Polyangia;MidBa8;uncultured organism
myxo_otu0695	×	×	√	×	×	×	×	Bacteria;Myxococcota;Polyangia;UASB-TL25;uncultured delta proteobacterium
myxo_otu0696	√	×	√	×	×	×	×	Bacteria;Myxococcota;Polyangia;Haliangiales;Haliangiaceae;Haliangium;uncultured delta proteobacterium
myxo_otu0697	×	×	√	×	×	×	×	Bacteria;Myxococcota;Polyangia;MidBa8;uncultured proteobacterium
myxo_otu0698	×	×	√	×	×	×	×	Bacteria;Myxococcota;Polyangia;MidBa8;uncultured bacterium
myxo_otu0699	×	×	√	×	×	×	×	Bacteria;Myxococcota;Polyangia;Polyangiales;Sandaracinaceae;Sandaracinus;uncultured bacterium
myxo_otu0700	√	×	√	×	×	×	×	Bacteria;Myxococcota;Polyangia;Polyangiales;Sandaracinaceae;Sandaracinus;uncultured delta proteobacterium
myxo_otu0701	×	×	√	×	×	×	×	Bacteria;Myxococcota;Polyangia;Polyangiales;Sandaracinaceae;uncultured;uncultured delta proteobacterium
myxo_otu0702	√	×	√	√	√	√	√	Bacteria;Myxococcota;Myxococcia;Myxococcales;Myxococcaceae;P3OB-42;uncultured deep-sea bacterium
myxo_otu0703	×	×	√	×	×	×	×	Bacteria;Myxococcota;Polyangia;Polyangiales;Sandaracinaceae;uncultured;uncultured delta proteobacterium
myxo_otu0704	√	×	√	×	×	×	×	Bacteria;Myxococcota;Polyangia;Haliangiales;Haliangiaceae;Haliangium;uncultured bacterium
myxo_otu0705	×	×	√	×	×	×	×	Bacteria;Myxococcota;Myxococcia;Myxococcales;Myxococcaceae;P3OB-42;uncultured bacterium
myxo_otu0706	√	×	√	√	×	√	×	Bacteria;Myxococcota;Polyangia;Polyangiales;Phaselicystidaceae;Phaselicystis;uncultured bacterium
myxo_otu0707	×	×	√	×	×	×	×	Bacteria;Myxococcota;Polyangia;PS-B29;uncultured delta proteobacterium
myxo_otu0708	√	×	√	×	×	×	×	Bacteria;Myxococcota;Myxococcia;Myxococcales;Myxococcaceae;P3OB-42;uncultured organism
myxo_otu0709	√	×	√	√	√	√	×	Bacteria;Myxococcota;Myxococcia;Myxococcales;Myxococcaceae;P3OB-42;uncultured bacterium
myxo_otu0710	√	×	√	×	×	×	×	Bacteria;Myxococcota;bacteriap25;uncultured delta proteobacterium
myxo_otu0711	√	×	√	×	×	×	×	Bacteria;Myxococcota;Polyangia;UASB-TL25;uncultured bacterium
myxo_otu0712	×	×	√	×	×	×	×	Bacteria;Myxococcota;Myxococcia;Myxococcales;Myxococcaceae;P3OB-42;uncultured bacterium
myxo_otu0713	√	×	√	×	√	√	×	Bacteria;Myxococcota;Polyangia;MidBa8;uncultured bacterium
myxo_otu0714	×	×	√	×	×	×	×	Bacteria;Myxococcota;Polyangia;UASB-TL25;uncultured delta proteobacterium
myxo_otu0715	√	×	√	×	×	×	×	Bacteria;Myxococcota;Polyangia;UASB-TL25;uncultured bacterium
myxo_otu0716	√	×	√	×	√	×	×	Bacteria;Myxococcota;Polyangia;Haliangiales;Haliangiaceae;Haliangium;uncultured delta proteobacterium
myxo_otu0717	×	×	√	×	×	×	×	Bacteria;Myxococcota;Polyangia;Polyangiales;Sandaracinaceae;uncultured;uncultured bacterium
myxo_otu0718	√	×	√	×	×	×	×	Bacteria;Myxococcota;Myxococcia;Myxococcales;Myxococcaceae;P3OB-42;uncultured organism
myxo_otu0719	×	×	√	×	×	×	×	Bacteria;Myxococcota;Polyangia;Polyangiales;Sandaracinaceae;uncultured;uncultured delta proteobacterium
myxo_otu0720	√	×	√	×	×	×	×	Bacteria;Myxococcota;Polyangia;PS-B29;uncultured delta proteobacterium
myxo_otu0721	√	×	√	×	√	×	×	Bacteria;Myxococcota;Polyangia;UASB-TL25;uncultured organism
myxo_otu0722	×	×	√	×	×	×	×	Bacteria;Myxococcota;Polyangia;MSB-4B10;uncultured bacterium
myxo_otu0723	×	×	√	×	×	×	×	Bacteria;Myxococcota;Myxococcia;Myxococcales;Myxococcaceae;uncultured;uncultured delta proteobacterium
myxo_otu0724	×	×	√	×	×	×	×	Bacteria;Myxococcota;Polyangia;mle1-27;metagenome
myxo_otu0725	×	×	√	×	×	×	×	Bacteria;Myxococcota;Polyangia;VHS-B3-70;uncultured delta proteobacterium
myxo_otu0726	×	×	√	×	×	×	×	Bacteria;Myxococcota;Myxococcia;Myxococcales;Myxococcaceae;P3OB-42;uncultured delta proteobacterium
myxo_otu0727	√	×	√	×	√	√	×	Bacteria;Myxococcota;Polyangia;PS-B29;uncultured delta proteobacterium
myxo_otu0728	×	×	√	×	×	×	×	Bacteria;Myxococcota;Myxococcia;Myxococcales;Myxococcaceae;P3OB-42;uncultured organism
myxo_otu0729	√	×	√	×	√	√	×	Bacteria;Myxococcota;bacteriap25;uncultured organism
myxo_otu0730	×	×	√	×	×	×	×	Bacteria;Myxococcota;Polyangia;VHS-B3-70;uncultured bacterium
myxo_otu0731	×	×	√	×	×	×	×	Bacteria;Myxococcota;Polyangia;Haliangiales;Haliangiaceae;Haliangium;uncultured bacterium
myxo_otu0732	√	×	√	×	×	√	√	Bacteria;Myxococcota;Myxococcia;Myxococcales;Anaeromyxobacteraceae;Anaeromyxobacter;uncultured bacterium
myxo_otu0733	×	×	√	×	×	√	×	Bacteria;Myxococcota;Myxococcia;Myxococcales;Myxococcaceae;P3OB-42;uncultured bacterium
myxo_otu0734	√	×	√	×	×	√	×	Bacteria;Myxococcota;Myxococcia;Myxococcales;Myxococcaceae;uncultured;uncultured bacterium
myxo_otu0735	√	×	√	×	×	×	×	Bacteria;Myxococcota;Myxococcia;Myxococcales;Myxococcaceae;P3OB-42;uncultured bacterium
myxo_otu0736	×	×	√	×	×	×	×	Bacteria;Myxococcota;Polyangia;Polyangiales;Phaselicystidaceae;Phaselicystis;uncultured bacterium
myxo_otu0737	×	×	√	×	×	×	×	Bacteria;Myxococcota;Polyangia;VHS-B3-70;uncultured bacterium
myxo_otu0738	√	×	√	×	√	√	×	Bacteria;Myxococcota;Polyangia;Blfdi19;uncultured bacterium
myxo_otu0739	×	×	√	×	×	×	×	Bacteria;Myxococcota;Polyangia;Polyangiales;Polyangiaceae;Pajaroellobacter;uncultured bacterium
myxo_otu0740	√	×	√	×	×	×	×	Bacteria;Myxococcota;bacteriap25;uncultured delta proteobacterium
myxo_otu0741	×	×	√	×	×	×	×	Bacteria;Myxococcota;Polyangia;Haliangiales;Haliangiaceae;Haliangium;uncultured bacterium
myxo_otu0742	×	×	√	×	×	×	×	Bacteria;Myxococcota;Myxococcia;Myxococcales;Myxococcaceae;uncultured;uncultured Archangiaceae bacterium
myxo_otu0743	√	×	√	×	√	√	×	Bacteria;Myxococcota;Polyangia;Polyangiales;Sandaracinaceae;uncultured;uncultured bacterium
myxo_otu0744	×	×	√	×	×	×	×	Bacteria;Myxococcota;Polyangia;Haliangiales;Haliangiaceae;Haliangium;metagenome
myxo_otu0745	×	×	√	×	×	×	×	Bacteria;Myxococcota;Myxococcia;Myxococcales;Myxococcaceae;P3OB-42;uncultured organism
myxo_otu0746	×	×	√	×	×	×	×	Bacteria;Myxococcota;Polyangia;Polyangiales;Polyangiaceae;Pajaroellobacter;uncultured Polyangiaceae bacterium
myxo_otu0747	×	×	√	×	×	×	×	Bacteria;Myxococcota;Polyangia;Blfdi19;uncultured bacterium
myxo_otu0748	×	×	√	×	×	×	×	Bacteria;Myxococcota;Polyangia;MidBa8;uncultured organism
myxo_otu0749	×	×	√	×	×	×	×	Bacteria;Myxococcota;Polyangia;PS-B29;uncultured delta proteobacterium
myxo_otu0750	×	×	√	×	×	×	×	Bacteria;Myxococcota;Polyangia;Haliangiales;Haliangiaceae;Haliangium;uncultured bacterium
myxo_otu0751	×	×	√	×	×	×	×	Bacteria;Myxococcota;Polyangia;Polyangiales;Sandaracinaceae;uncultured;uncultured bacterium
myxo_otu0752	×	×	√	√	×	√	×	Bacteria;Myxococcota;Polyangia;Polyangiales;Phaselicystidaceae;Phaselicystis;uncultured bacterium
myxo_otu0753	×	×	√	×	×	×	×	Bacteria;Myxococcota;Myxococcia;Myxococcales;Anaeromyxobacteraceae;Anaeromyxobacter;uncultured proteobacterium
myxo_otu0754	×	×	√	×	×	×	×	Bacteria;Myxococcota;Polyangia;PS-B29;uncultured delta proteobacterium
myxo_otu0755	×	×	√	×	×	×	×	Bacteria;Myxococcota;Polyangia;MidBa8;uncultured bacterium
myxo_otu0756	×	×	√	×	×	×	×	Bacteria;Myxococcota;Polyangia;Haliangiales;Haliangiaceae;Haliangium;uncultured bacterium
myxo_otu0757	×	×	√	×	×	√	×	Bacteria;Myxococcota;Myxococcia;Myxococcales;Myxococcaceae;P3OB-42;metagenome
myxo_otu0758	×	×	√	×	×	×	×	Bacteria;Myxococcota;Polyangia;MSB-4B10;uncultured bacterium
myxo_otu0759	×	×	√	×	×	×	×	Bacteria;Myxococcota;Polyangia;Polyangiales;Sandaracinaceae;uncultured;uncultured bacterium
myxo_otu0760	×	×	√	×	×	×	×	Bacteria;Myxococcota;Myxococcia;Myxococcales;Anaeromyxobacteraceae;Anaeromyxobacter;uncultured proteobacterium
myxo_otu0761	×	×	√	×	×	×	×	Bacteria;Myxococcota;Polyangia;Polyangiales;Polyangiaceae;Sorangium;metagenome
myxo_otu0762	√	×	√	×	×	×	×	Bacteria;Myxococcota;Myxococcia;Myxococcales;Myxococcaceae;uncultured;uncultured bacterium
myxo_otu0763	×	×	√	×	×	×	×	Bacteria;Myxococcota;Myxococcia;Myxococcales;Myxococcaceae;P3OB-42;uncultured bacterium
myxo_otu0764	√	×	√	×	√	√	×	Bacteria;Myxococcota;Myxococcia;Myxococcales;Myxococcaceae;KD3-10;uncultured bacterium
myxo_otu0765	×	×	√	×	×	×	×	Bacteria;Myxococcota;bacteriap25;uncultured Geobacter sp.
myxo_otu0766	×	×	√	×	√	×	×	Bacteria;Myxococcota;Myxococcia;Myxococcales;Anaeromyxobacteraceae;Anaeromyxobacter;uncultured delta proteobacterium
myxo_otu0767	√	×	√	×	×	×	×	Bacteria;Myxococcota;Myxococcia;Myxococcales;Anaeromyxobacteraceae;Anaeromyxobacter;uncultured bacterium
myxo_otu0768	×	×	√	×	×	×	×	Bacteria;Myxococcota;Polyangia;Polyangiales;Polyangiaceae;Pajaroellobacter;uncultured delta proteobacterium
myxo_otu0769	√	×	√	×	×	×	×	Bacteria;Myxococcota;Polyangia;Polyangiales;Sandaracinaceae;uncultured;metagenome
myxo_otu0770	×	×	√	×	×	×	×	Bacteria;Myxococcota;Polyangia;Haliangiales;Haliangiaceae;Haliangium;uncultured bacterium
myxo_otu0771	×	×	√	×	×	×	×	Bacteria;Myxococcota;bacteriap25;uncultured delta proteobacterium
myxo_otu0772	×	×	√	×	×	×	×	Bacteria;Myxococcota;bacteriap25;uncultured Geobacter sp.
myxo_otu0773	×	×	√	×	×	×	×	Bacteria;Myxococcota;Myxococcia;Myxococcales;Myxococcaceae;P3OB-42;uncultured delta proteobacterium
myxo_otu0774	×	×	√	×	√	×	×	Bacteria;Myxococcota;Myxococcia;Myxococcales;Myxococcaceae;P3OB-42;uncultured bacterium
myxo_otu0775	×	×	√	×	×	×	×	Bacteria;Myxococcota;Myxococcia;Myxococcales;Anaeromyxobacteraceae;Anaeromyxobacter;metagenome
myxo_otu0776	×	×	√	×	×	×	×	Bacteria;Myxococcota;Myxococcia;Myxococcales;Myxococcaceae;P3OB-42;uncultured Stigmatella sp.
myxo_otu0777	√	×	√	×	×	×	×	Bacteria;Myxococcota;Polyangia;Polyangiales;Polyangiaceae;Pajaroellobacter;uncultured bacterium
myxo_otu0778	√	×	√	×	×	×	×	Bacteria;Myxococcota;Polyangia;Haliangiales;Haliangiaceae;Haliangium;uncultured bacterium
myxo_otu0779	√	×	√	×	×	×	×	Bacteria;Myxococcota;Polyangia;Haliangiales;Haliangiaceae;Haliangium;uncultured bacterium
myxo_otu0780	√	×	√	×	×	×	×	Bacteria;Myxococcota;Myxococcia;Myxococcales;Anaeromyxobacteraceae;Anaeromyxobacter;uncultured bacterium
myxo_otu0781	√	×	√	×	×	√	×	Bacteria;Myxococcota;Myxococcia;Myxococcales;Anaeromyxobacteraceae;Anaeromyxobacter;uncultured delta proteobacterium
myxo_otu0782	√	×	√	×	×	×	×	Bacteria;Myxococcota;Myxococcia;Myxococcales;Myxococcaceae;P3OB-42;uncultured delta proteobacterium
myxo_otu0783	√	×	√	×	×	×	×	Bacteria;Myxococcota;Polyangia;Polyangiales;Sandaracinaceae;Sandaracinus;uncultured bacterium
myxo_otu0784	√	×	√	×	×	√	×	Bacteria;Myxococcota;Myxococcia;Myxococcales;Myxococcaceae;P3OB-42;uncultured bacterium
myxo_otu0785	√	×	√	×	×	×	×	Bacteria;Myxococcota;Polyangia;Polyangiales;Polyangiaceae;Pajaroellobacter;uncultured Byssovorax sp.
myxo_otu0786	√	×	√	×	×	√	×	Bacteria;Myxococcota;Myxococcia;Myxococcales;Myxococcaceae;uncultured;uncultured bacterium
myxo_otu0787	√	×	√	×	×	×	×	Bacteria;Myxococcota;Polyangia;Polyangiales;Phaselicystidaceae;Phaselicystis;uncultured delta proteobacterium
myxo_otu0788	√	×	√	×	×	×	×	Bacteria;Myxococcota;Polyangia;Polyangiales;Sandaracinaceae;uncultured;uncultured bacterium
myxo_otu0789	√	×	√	×	√	√	×	Bacteria;Myxococcota;Myxococcia;Myxococcales;Myxococcaceae;P3OB-42;uncultured organism
myxo_otu0790	√	×	×	×	×	×	×	Bacteria;Myxococcota;Myxococcia;Myxococcales;Myxococcaceae;KD3-10;metagenome
myxo_otu0791	√	×	√	×	×	×	×	Bacteria;Myxococcota;Polyangia;Polyangiales;Phaselicystidaceae;Phaselicystis;uncultured bacterium
myxo_otu0792	√	×	√	×	×	×	×	Bacteria;Myxococcota;Polyangia;Polyangiales;Sandaracinaceae;Sandaracinus;uncultured bacterium
myxo_otu0793	√	×	×	×	×	×	×	Bacteria;Myxococcota;Polyangia;Polyangiales;Sandaracinaceae;uncultured;uncultured bacterium
myxo_otu0794	√	×	√	×	×	×	×	Bacteria;Myxococcota;Polyangia;Polyangiales;BIrii41;uncultured bacterium
myxo_otu0795	√	×	√	×	×	×	√	Bacteria;Myxococcota;Myxococcia;Myxococcales;27F-1492R;uncultured delta proteobacterium
myxo_otu0796	√	×	×	×	×	×	×	Bacteria;Myxococcota;Polyangia;Polyangiales;BIrii41;metagenome
myxo_otu0797	√	×	×	×	√	×	×	Bacteria;Myxococcota;Polyangia;Polyangiales;Polyangiaceae;Polyangium;uncultured bacterium
myxo_otu0798	√	×	√	×	√	×	×	Bacteria;Myxococcota;Myxococcia;Myxococcales;Myxococcaceae;P3OB-42;uncultured bacterium
myxo_otu0799	√	×	×	×	×	×	×	Bacteria;Myxococcota;Polyangia;UASB-TL25;uncultured bacterium
myxo_otu0800	√	×	×	×	×	×	×	Bacteria;Myxococcota;Polyangia;Haliangiales;Haliangiaceae;Haliangium;uncultured Myxococcales bacterium
myxo_otu0801	√	×	×	×	×	×	×	Bacteria;Myxococcota;Polyangia;Polyangiales;Sandaracinaceae;uncultured;uncultured bacterium
myxo_otu0802	√	×	×	×	×	×	×	Bacteria;Myxococcota;Polyangia;mle1-27;metagenome
myxo_otu0803	√	×	×	×	×	×	×	Bacteria;Myxococcota;Polyangia;mle1-27;metagenome
myxo_otu0804	√	×	×	×	×	×	×	Bacteria;Myxococcota;Polyangia;Blfdi19;uncultured bacterium
myxo_otu0805	√	×	×	×	√	√	×	Bacteria;Myxococcota;Polyangia;UASB-TL25;uncultured Kofleriaceae bacterium
myxo_otu0806	√	×	×	×	×	×	×	Bacteria;Myxococcota;Polyangia;Polyangiales;Sandaracinaceae;uncultured;uncultured bacterium
myxo_otu0807	√	×	√	×	×	×	×	Bacteria;Myxococcota;Myxococcia;Myxococcales;Myxococcaceae;P3OB-42;uncultured organism
myxo_otu0808	√	×	×	×	×	×	×	Bacteria;Myxococcota;Polyangia;Haliangiales;Haliangiaceae;Haliangium;uncultured bacterium
myxo_otu0809	√	×	×	×	×	√	×	Bacteria;Myxococcota;Polyangia;Nannocystales;Nannocystaceae;Nannocystis;metagenome
myxo_otu0810	√	×	×	×	×	×	×	Bacteria;Myxococcota;Polyangia;Polyangiales;Polyangiaceae;uncultured;metagenome
myxo_otu0811	√	×	×	×	×	×	×	Bacteria;Myxococcota;Myxococcia;Myxococcales;Anaeromyxobacteraceae;Anaeromyxobacter;uncultured bacterium
myxo_otu0812	√	×	×	×	×	×	×	Bacteria;Myxococcota;Polyangia;mle1-27;uncultured bacterium
myxo_otu0813	√	×	×	×	×	×	×	Bacteria;Myxococcota;bacteriap25;uncultured delta proteobacterium
myxo_otu0814	√	×	√	×	×	×	×	Bacteria;Myxococcota;Myxococcia;Myxococcales;27F-1492R;uncultured bacterium
myxo_otu0815	√	×	×	×	×	×	×	Bacteria;Myxococcota;Polyangia;mle1-27;uncultured Sorangiineae bacterium
myxo_otu0816	√	×	×	√	×	×	×	Bacteria;Myxococcota;Polyangia;Polyangiales;Phaselicystidaceae;Phaselicystis;uncultured bacterium
myxo_otu0817	√	×	×	×	×	×	×	Bacteria;Myxococcota;Polyangia;VHS-B3-70;uncultured bacterium
myxo_otu0818	√	×	√	×	√	√	×	Bacteria;Myxococcota;Myxococcia;Myxococcales;Anaeromyxobacteraceae;Anaeromyxobacter;uncultured bacterium
myxo_otu0819	√	×	×	×	×	×	×	Bacteria;Myxococcota;Myxococcia;Myxococcales;Myxococcaceae;P3OB-42;uncultured organism
myxo_otu0820	√	×	×	×	×	×	×	Bacteria;Myxococcota;Polyangia;Polyangiales;Polyangiaceae;Sorangium;uncultured bacterium
myxo_otu0821	√	×	×	×	×	×	×	Bacteria;Myxococcota;Polyangia;mle1-27;uncultured delta proteobacterium
myxo_otu0822	√	×	×	×	√	√	×	Bacteria;Myxococcota;Polyangia;Haliangiales;Haliangiaceae;Haliangium;uncultured Nannocystineae bacterium
myxo_otu0823	√	×	×	×	×	×	×	Bacteria;Myxococcota;Myxococcia;Myxococcales;Myxococcaceae;P3OB-42;uncultured bacterium
myxo_otu0824	√	×	√	×	×	×	×	Bacteria;Myxococcota;Myxococcia;Myxococcales;Myxococcaceae;P3OB-42;uncultured bacterium
myxo_otu0825	√	×	×	×	×	√	×	Bacteria;Myxococcota;Myxococcia;Myxococcales;Myxococcaceae;uncultured;uncultured bacterium
myxo_otu0826	√	×	×	×	×	×	×	Bacteria;Myxococcota;Polyangia;Haliangiales;Haliangiaceae;Haliangium;uncultured bacterium
myxo_otu0827	√	×	×	×	×	×	×	Bacteria;Myxococcota;Polyangia;Polyangiales;Eel-36e1D6;uncultured organism
myxo_otu0828	√	×	×	×	×	×	×	Bacteria;Myxococcota;Polyangia;Polyangiales;Phaselicystidaceae;Phaselicystis;uncultured bacterium
myxo_otu0829	√	√	√	×	×	×	×	Bacteria;Myxococcota;Polyangia;Haliangiales;Haliangiaceae;Haliangium;uncultured bacterium
myxo_otu0830	√	×	×	×	×	×	×	Bacteria;Myxococcota;Myxococcia;Myxococcales;Myxococcaceae;P3OB-42;uncultured organism
myxo_otu0831	√	×	×	×	×	×	×	Bacteria;Myxococcota;Myxococcia;Myxococcales;Myxococcaceae;P3OB-42;uncultured bacterium
myxo_otu0832	√	×	×	×	×	×	×	Bacteria;Myxococcota;Polyangia;Polyangiales;Phaselicystidaceae;Phaselicystis;Phaselicystis flava
myxo_otu0833	√	×	×	×	×	√	×	Bacteria;Myxococcota;Myxococcia;Myxococcales;Myxococcaceae;Myxococcus;Myxococcus fulvus
myxo_otu0834	√	×	×	×	×	×	×	Bacteria;Myxococcota;Myxococcia;Myxococcales;Anaeromyxobacteraceae;Anaeromyxobacter;uncultured bacterium
myxo_otu0835	√	×	×	×	×	×	×	Bacteria;Myxococcota;Polyangia;Haliangiales;Haliangiaceae;Haliangium;uncultured bacterium
myxo_otu0836	√	×	×	×	×	×	×	Bacteria;Myxococcota;Myxococcia;Myxococcales;Myxococcaceae;P3OB-42;uncultured bacterium
myxo_otu0837	√	×	×	×	×	×	×	Bacteria;Myxococcota;Polyangia;Nannocystales;Nannocystaceae;uncultured;uncultured delta proteobacterium
myxo_otu0838	√	×	×	×	×	×	×	Bacteria;Myxococcota;Polyangia;Polyangiales;Sandaracinaceae;uncultured;uncultured bacterium
myxo_otu0839	√	×	×	×	×	√	×	Bacteria;Myxococcota;Polyangia;Haliangiales;Haliangiaceae;Haliangium;uncultured bacterium
myxo_otu0840	√	×	×	×	×	×	×	Bacteria;Myxococcota;Myxococcia;Myxococcales;Myxococcaceae;P3OB-42;metagenome
myxo_otu0841	√	×	×	×	×	×	×	Bacteria;Myxococcota;Polyangia;Haliangiales;Haliangiaceae;Haliangium;uncultured bacterium
myxo_otu0842	√	×	√	×	×	×	√	Bacteria;Myxococcota;Myxococcia;Myxococcales;Myxococcaceae;P3OB-42;uncultured bacterium
myxo_otu0843	√	×	×	×	×	×	×	Bacteria;Myxococcota;Polyangia;Polyangiales;Polyangiaceae;Labilithrix;Labilithrix luteola
myxo_otu0844	√	×	×	×	×	×	×	Bacteria;Myxococcota;Myxococcia;Myxococcales;Myxococcaceae;P3OB-42;uncultured delta proteobacterium
myxo_otu0845	√	×	×	×	×	×	×	Bacteria;Myxococcota;Myxococcia;Myxococcales;Anaeromyxobacteraceae;Anaeromyxobacter;uncultured bacterium
myxo_otu0846	√	×	×	×	×	×	×	Bacteria;Myxococcota;Polyangia;Haliangiales;Haliangiaceae;Haliangium;uncultured bacterium
myxo_otu0847	√	×	×	×	×	√	×	Bacteria;Myxococcota;Polyangia;Blfdi19;uncultured delta proteobacterium
myxo_otu0848	√	×	×	×	×	×	×	Bacteria;Myxococcota;Myxococcia;Myxococcales;Myxococcaceae;P3OB-42;uncultured delta proteobacterium
myxo_otu0849	√	×	×	×	×	×	×	Bacteria;Myxococcota;Polyangia;Blfdi19;uncultured delta proteobacterium
myxo_otu0850	√	×	×	×	√	√	×	Bacteria;Myxococcota;Myxococcia;Myxococcales;Anaeromyxobacteraceae;Anaeromyxobacter;uncultured bacterium
myxo_otu0851	√	×	×	×	×	×	×	Bacteria;Myxococcota;Myxococcia;Myxococcales;Anaeromyxobacteraceae;Anaeromyxobacter;uncultured bacterium
myxo_otu0852	√	×	×	×	×	×	×	Bacteria;Myxococcota;Polyangia;mle1-27;uncultured bacterium
myxo_otu0853	√	×	×	×	√	√	×	Bacteria;Myxococcota;Polyangia;Nannocystales;Nannocystaceae;uncultured;uncultured marine bacterium
myxo_otu0854	√	×	×	×	×	×	×	Bacteria;Myxococcota;Polyangia;mle1-27;uncultured delta proteobacterium
myxo_otu0855	√	×	√	×	×	×	×	Bacteria;Myxococcota;Polyangia;Haliangiales;Haliangiaceae;Haliangium;uncultured bacterium
myxo_otu0856	√	×	×	×	×	×	×	Bacteria;Myxococcota;Polyangia;Polyangiales;Polyangiaceae;Pajaroellobacter;uncultured bacterium
myxo_otu0857	√	×	×	×	×	×	×	Bacteria;Myxococcota;Polyangia;mle1-27;uncultured bacterium
myxo_otu0858	√	×	×	×	×	×	×	Bacteria;Myxococcota;Polyangia;Haliangiales;Haliangiaceae;Haliangium;uncultured bacterium
myxo_otu0859	√	×	×	×	×	×	×	Bacteria;Myxococcota;bacteriap25;uncultured bacterium
myxo_otu0860	√	×	×	×	×	×	×	Bacteria;Myxococcota;Polyangia;Haliangiales;Haliangiaceae;Haliangium;uncultured Myxococcales bacterium
myxo_otu0861	√	×	×	×	√	×	×	Bacteria;Myxococcota;Myxococcia;Myxococcales;Myxococcaceae;P3OB-42;uncultured bacterium
myxo_otu0862	√	×	×	×	×	×	×	Bacteria;Myxococcota;Polyangia;Polyangiales;Phaselicystidaceae;Phaselicystis;uncultured bacterium
myxo_otu0863	√	×	×	×	×	×	×	Bacteria;Myxococcota;Myxococcia;Myxococcales;Myxococcaceae;P3OB-42;uncultured bacterium
myxo_otu0864	√	×	×	×	×	×	×	Bacteria;Myxococcota;Polyangia;Polyangiales;Polyangiaceae;Pajaroellobacter;uncultured bacterium
myxo_otu0865	√	×	√	×	×	×	×	Bacteria;Myxococcota;Polyangia;mle1-27;uncultured delta proteobacterium
myxo_otu0866	√	×	×	×	×	×	×	Bacteria;Myxococcota;Polyangia;Haliangiales;Haliangiaceae;Haliangium;uncultured deep-sea bacterium
myxo_otu0867	√	×	×	×	×	√	×	Bacteria;Myxococcota;Polyangia;Polyangiales;Sandaracinaceae;Sandaracinus;uncultured bacterium
myxo_otu0868	√	×	×	×	×	×	×	Bacteria;Myxococcota;Myxococcia;Myxococcales;Myxococcaceae;P3OB-42;uncultured delta proteobacterium
myxo_otu0869	√	×	×	×	×	×	×	Bacteria;Myxococcota;Myxococcia;Myxococcales;Myxococcaceae;P3OB-42;uncultured bacterium
myxo_otu0870	√	×	√	×	×	√	×	Bacteria;Myxococcota;Polyangia;MidBa8;uncultured delta proteobacterium
myxo_otu0871	√	×	×	×	×	×	×	Bacteria;Myxococcota;bacteriap25;uncultured delta proteobacterium
myxo_otu0872	√	×	×	×	×	×	×	Bacteria;Myxococcota;Myxococcia;Myxococcales;Myxococcaceae;P3OB-42;uncultured bacterium
myxo_otu0873	√	×	×	×	×	×	×	Bacteria;Myxococcota;Polyangia;UASB-TL25;uncultured organism
myxo_otu0874	√	×	√	×	×	×	×	Bacteria;Myxococcota;Myxococcia;Myxococcales;Myxococcaceae;P3OB-42;uncultured Stigmatella sp.
myxo_otu0875	√	×	√	×	×	×	×	Bacteria;Myxococcota;bacteriap25;uncultured bacterium
myxo_otu0876	√	×	√	×	×	×	×	Bacteria;Myxococcota;Myxococcia;Myxococcales;Myxococcaceae;P3OB-42;uncultured proteobacterium
myxo_otu0877	√	×	×	×	×	×	×	Bacteria;Myxococcota;Polyangia;Haliangiales;Haliangiaceae;Haliangium;metagenome
myxo_otu0878	√	×	√	×	×	×	×	Bacteria;Myxococcota;Polyangia;Haliangiales;Haliangiaceae;Haliangium;uncultured Nannocystineae bacterium
myxo_otu0879	√	×	×	×	×	×	×	Bacteria;Myxococcota;Myxococcia;Myxococcales;Myxococcaceae;P3OB-42;uncultured bacterium
myxo_otu0880	√	×	×	×	×	×	×	Bacteria;Myxococcota;Myxococcia;Myxococcales;Myxococcaceae;P3OB-42;uncultured bacterium
myxo_otu0881	√	×	×	×	×	×	×	Bacteria;Myxococcota;Polyangia;Polyangiales;Polyangiaceae;Pajaroellobacter;uncultured bacterium
myxo_otu0882	√	×	×	×	×	×	×	Bacteria;Myxococcota;Myxococcia;Myxococcales;Myxococcaceae;uncultured bacterium
myxo_otu0883	√	×	×	×	×	×	×	Bacteria;Myxococcota;Polyangia;Polyangiales;Sandaracinaceae;Sandaracinus;uncultured bacterium
myxo_otu0884	√	×	×	×	×	×	×	Bacteria;Myxococcota;bacteriap25;uncultured delta proteobacterium
myxo_otu0885	√	×	×	×	×	×	×	Bacteria;Myxococcota;Myxococcia;Myxococcales;Myxococcaceae;P3OB-42;uncultured bacterium
myxo_otu0886	√	×	√	×	×	×	×	Bacteria;Myxococcota;Myxococcia;Myxococcales;Myxococcaceae;P3OB-42;uncultured bacterium
myxo_otu0887	√	×	×	×	×	×	×	Bacteria;Myxococcota;Polyangia;Polyangiales;Sandaracinaceae;uncultured;uncultured bacterium
myxo_otu0888	√	×	×	×	×	×	×	Bacteria;Myxococcota;Polyangia;UASB-TL25;uncultured bacterium
myxo_otu0889	√	×	×	×	×	√	×	Bacteria;Myxococcota;Polyangia;Haliangiales;Haliangiaceae;Haliangium;uncultured bacterium
myxo_otu0890	√	×	×	×	×	×	×	Bacteria;Myxococcota;Polyangia;Polyangiales;Polyangiaceae;Pajaroellobacter;metagenome
myxo_otu0891	√	×	×	×	×	×	×	Bacteria;Myxococcota;Polyangia;MidBa8;uncultured bacterium
myxo_otu0892	√	×	×	×	√	×	×	Bacteria;Myxococcota;Polyangia;mle1-27;uncultured delta proteobacterium
myxo_otu0893	√	×	×	×	×	×	×	Bacteria;Myxococcota;Polyangia;Polyangiales;Phaselicystidaceae;Phaselicystis;uncultured prokaryote
myxo_otu0894	√	×	×	×	×	×	×	Bacteria;Myxococcota;Myxococcia;Myxococcales;Myxococcaceae;P3OB-42;uncultured organism
myxo_otu0895	√	×	×	×	×	×	×	Bacteria;Myxococcota;Polyangia;Polyangiales;Sandaracinaceae;uncultured;uncultured soil bacterium
myxo_otu0896	√	×	×	×	×	×	×	Bacteria;Myxococcota;Myxococcia;Myxococcales;Anaeromyxobacteraceae;Anaeromyxobacter;uncultured bacterium
myxo_otu0897	√	×	×	×	×	×	×	Bacteria;Myxococcota;Myxococcia;Myxococcales;Myxococcaceae;uncultured;uncultured Archangiaceae bacterium
myxo_otu0898	√	×	×	×	√	√	×	Bacteria;Myxococcota;Polyangia;Blfdi19;uncultured bacterium
myxo_otu0899	√	×	×	×	×	×	×	Bacteria;Myxococcota;Myxococcia;Myxococcales;Myxococcaceae;Cystobacter;Cystobacter fuscus DSM 2262
myxo_otu0900	√	×	×	×	√	√	×	Bacteria;Myxococcota;Polyangia;Polyangiales;BIrii41;uncultured bacterium
myxo_otu0901	√	×	×	×	×	×	×	Bacteria;Myxococcota;Polyangia;Polyangiales;Sandaracinaceae;uncultured;uncultured organism
myxo_otu0902	√	×	×	×	×	×	×	Bacteria;Myxococcota;Polyangia;Polyangiales;Sandaracinaceae;Sandaracinus;uncultured bacterium
myxo_otu0903	√	×	×	×	×	×	×	Bacteria;Myxococcota;Myxococcia;Myxococcales;Myxococcaceae;P3OB-42;uncultured bacterium
myxo_otu0904	×	×	×	×	×	×	√	Bacteria;Myxococcota;Polyangia;VHS-B4-70;uncultured delta proteobacterium
myxo_otu0905	×	×	√	×	×	×	√	Bacteria;Myxococcota;Myxococcia;Myxococcales;Myxococcaceae;P3OB-42;uncultured Stigmatella sp.
myxo_otu0906	×	×	×	×	×	×	√	Bacteria;Myxococcota;Polyangia;Polyangiales;Sandaracinaceae;uncultured;uncultured bacterium
myxo_otu0907	×	×	×	×	×	×	√	Bacteria;Myxococcota;Polyangia;Blfdi19;uncultured bacterium
myxo_otu0908	×	×	√	×	×	×	√	Bacteria;Myxococcota;Polyangia;Polyangiales;Phaselicystidaceae;Phaselicystis;uncultured bacterium
myxo_otu0909	×	×	×	×	×	×	√	Bacteria;Myxococcota;Polyangia;mle1-27;metagenome
myxo_otu0910	×	×	×	×	×	×	√	Bacteria;Myxococcota;Polyangia;Haliangiales;Haliangiaceae;Haliangium;uncultured soil bacterium
myxo_otu0911	×	×	×	×	×	×	√	Bacteria;Myxococcota;Polyangia;mle1-27;uncultured proteobacterium
myxo_otu0912	×	×	×	×	×	×	√	Bacteria;Myxococcota;Polyangia;Polyangiales;BIrii41;uncultured bacterium
myxo_otu0913	×	×	√	×	×	×	√	Bacteria;Myxococcota;Polyangia;Polyangiales;BIrii41;metagenome
myxo_otu0914	×	×	×	×	×	×	√	Bacteria;Myxococcota;Polyangia;Polyangiales;Sandaracinaceae;Sandaracinus;uncultured bacterium
myxo_otu0915	×	×	×	×	×	×	√	Bacteria;Myxococcota;Polyangia;Haliangiales;Haliangiaceae;Haliangium;uncultured bacterium
myxo_otu0916	×	×	×	×	×	×	√	Bacteria;Myxococcota;Polyangia;Blfdi19;uncultured bacterium
myxo_otu0917	×	×	×	×	×	×	√	Bacteria;Myxococcota;Polyangia;Polyangiales;BIrii41;uncultured bacterium
myxo_otu0918	×	×	×	×	×	×	√	Bacteria;Myxococcota;Polyangia;Polyangiales;Sandaracinaceae;uncultured;uncultured Myxococcales bacterium
myxo_otu0919	×	×	×	×	×	×	√	Bacteria;Myxococcota;Polyangia;mle1-27;uncultured bacterium
myxo_otu0920	×	×	×	×	×	×	√	Bacteria;Myxococcota;Polyangia;Polyangiales;Polyangiaceae;Pajaroellobacter;uncultured bacterium
myxo_otu0921	×	×	×	×	×	×	√	Bacteria;Myxococcota;Polyangia;Polyangiales;Phaselicystidaceae;Phaselicystis;uncultured bacterium
myxo_otu0922	×	×	×	×	×	×	√	Bacteria;Myxococcota;Myxococcia;Myxococcales;Myxococcaceae;P3OB-42;uncultured bacterium
myxo_otu0923	×	×	×	×	×	×	√	Bacteria;Myxococcota;Polyangia;Polyangiales;Sandaracinaceae;uncultured;uncultured bacterium
myxo_otu0924	×	×	×	×	×	×	√	Bacteria;Myxococcota;Myxococcia;Myxococcales;Myxococcaceae;Hyalangium;Hyalangium minutum
myxo_otu0925	×	×	√	×	×	×	√	Bacteria;Myxococcota;Polyangia;Polyangiales;Sandaracinaceae;uncultured;uncultured delta proteobacterium
myxo_otu0926	×	×	×	×	×	×	√	Bacteria;Myxococcota;Polyangia;Polyangiales;Sandaracinaceae;uncultured;uncultured bacterium
myxo_otu0927	×	×	√	×	×	×	√	Bacteria;Myxococcota;Myxococcia;Myxococcales;Anaeromyxobacteraceae;Anaeromyxobacter;uncultured Green Bay ferromanganous micronodule bacterium MNF2
myxo_otu0928	×	×	×	×	×	×	√	Bacteria;Myxococcota;Polyangia;Blfdi19;uncultured delta proteobacterium
myxo_otu0929	×	×	×	×	×	×	√	Bacteria;Myxococcota;Polyangia;Nannocystales;Nannocystaceae;uncultured;uncultured delta proteobacterium
myxo_otu0930	×	×	×	×	×	×	√	Bacteria;Myxococcota;Myxococcia;Myxococcales;Vulgatibacteraceae;Vulgatibacter;uncultured proteobacterium
myxo_otu0931	×	×	×	×	×	×	√	Bacteria;Myxococcota;Polyangia;Haliangiales;Haliangiaceae;Haliangium;uncultured delta proteobacterium
myxo_otu0932	×	×	×	×	×	×	√	Bacteria;Myxococcota;Polyangia;Nannocystales;Nannocystaceae;uncultured;uncultured bacterium
myxo_otu0933	√	×	√	√	√	√	×	Bacteria;Myxococcota;Polyangia;Haliangiales;Haliangiaceae;Haliangium;uncultured bacterium
myxo_otu0934	×	×	×	×	×	√	×	Bacteria;Myxococcota;Polyangia;VHS-B3-70;uncultured bacterium
myxo_otu0935	√	×	√	×	√	√	×	Bacteria;Myxococcota;Polyangia;Polyangiales;Polyangiaceae;Sorangium;uncultured bacterium
myxo_otu0936	×	×	×	×	×	√	×	Bacteria;Myxococcota;Polyangia;Polyangiales;Phaselicystidaceae;Phaselicystis;uncultured bacterium
myxo_otu0937	×	×	√	×	√	√	×	Bacteria;Myxococcota;Polyangia;Haliangiales;Haliangiaceae;Haliangium;uncultured bacterium
myxo_otu0938	√	×	×	×	√	√	×	Bacteria;Myxococcota;Polyangia;Blfdi19;uncultured bacterium
myxo_otu0939	×	×	×	×	√	√	×	Bacteria;Myxococcota;Polyangia;Polyangiales;Polyangiaceae;Pajaroellobacter;uncultured bacterium
myxo_otu0940	×	×	×	×	×	√	×	Bacteria;Myxococcota;Polyangia;Polyangiales;Sandaracinaceae;Sandaracinus;uncultured bacterium
myxo_otu0941	×	×	×	×	×	√	×	Bacteria;Myxococcota;Polyangia;Polyangiales;Sandaracinaceae;Sandaracinus;uncultured bacterium
myxo_otu0942	×	×	×	×	×	√	×	Bacteria;Myxococcota;Myxococcia;Myxococcales;Anaeromyxobacteraceae;Anaeromyxobacter;uncultured bacterium
myxo_otu0943	×	×	×	×	×	√	×	Bacteria;Myxococcota;Polyangia;Polyangiales;Eel-36e1D6;uncultured bacterium
myxo_otu0944	×	×	×	×	×	√	×	Bacteria;Myxococcota;Polyangia;Haliangiales;Haliangiaceae;Haliangium;uncultured bacterium
myxo_otu0945	√	×	×	×	√	√	×	Bacteria;Myxococcota;Myxococcia;Myxococcales;Anaeromyxobacteraceae;Anaeromyxobacter;uncultured bacterium
myxo_otu0946	×	×	×	×	√	√	×	Bacteria;Myxococcota;Polyangia;Haliangiales;Haliangiaceae;Haliangium;uncultured bacterium
myxo_otu0947	×	×	×	×	×	√	×	Bacteria;Myxococcota;Myxococcia;Myxococcales;27F-1492R;uncultured bacterium
myxo_otu0948	×	×	×	×	×	√	×	Bacteria;Myxococcota;Polyangia;Haliangiales;Haliangiaceae;Haliangium;uncultured bacterium
myxo_otu0949	√	×	×	×	×	√	×	Bacteria;Myxococcota;Polyangia;Polyangiales;Polyangiaceae;uncultured;metagenome
myxo_otu0950	×	×	×	×	√	√	×	Bacteria;Myxococcota;Polyangia;Polyangiales;Sandaracinaceae;Sandaracinus;Sandaracinus amylolyticus
myxo_otu0951	×	×	×	×	×	√	×	Bacteria;Myxococcota;Polyangia;Polyangiales;Sandaracinaceae;uncultured;uncultured bacterium
myxo_otu0952	×	×	×	×	√	√	×	Bacteria;Myxococcota;Polyangia;Haliangiales;Haliangiaceae;Haliangium;bacterium enrichment culture clone Anammox_65
myxo_otu0953	×	×	√	×	√	√	√	Bacteria;Myxococcota;Polyangia;Polyangiales;Sandaracinaceae;Sandaracinus;uncultured bacterium
myxo_otu0954	×	×	×	×	×	√	×	Bacteria;Myxococcota;Polyangia;Haliangiales;Haliangiaceae;Haliangium;uncultured bacterium
myxo_otu0955	√	×	√	√	√	√	√	Bacteria;Myxococcota;Polyangia;Polyangiales;Sandaracinaceae;Sandaracinus;uncultured delta proteobacterium
myxo_otu0956	×	×	×	×	×	√	×	Bacteria;Myxococcota;Myxococcia;Myxococcales;27F-1492R;uncultured bacterium
myxo_otu0957	×	×	×	×	×	√	×	Bacteria;Myxococcota;Myxococcia;Myxococcales;Myxococcaceae;P3OB-42;uncultured organism
myxo_otu0958	√	×	×	×	×	√	×	Bacteria;Myxococcota;bacteriap25;uncultured bacterium
myxo_otu0959	×	×	×	×	×	√	×	Bacteria;Myxococcota;Polyangia;Polyangiales;Sandaracinaceae;uncultured;uncultured bacterium
myxo_otu0960	√	×	×	×	×	√	×	Bacteria;Myxococcota;Polyangia;Haliangiales;Haliangiaceae;Haliangium;uncultured bacterium
myxo_otu0961	×	×	×	×	×	√	×	Bacteria;Myxococcota;Polyangia;Haliangiales;Haliangiaceae;Haliangium;uncultured bacterium
myxo_otu0962	×	×	×	×	×	√	×	Bacteria;Myxococcota;Polyangia;Nannocystales;Nannocystaceae;uncultured;uncultured proteobacterium
myxo_otu0963	×	×	×	×	×	√	×	Bacteria;Myxococcota;Polyangia;VHS-B3-70;uncultured marine bacterium
myxo_otu0964	×	×	×	×	√	√	×	Bacteria;Myxococcota;Myxococcia;Myxococcales;Myxococcaceae;P3OB-42;uncultured bacterium
myxo_otu0965	×	×	×	×	×	√	×	Bacteria;Myxococcota;Myxococcia;Myxococcales;Myxococcaceae;P3OB-42;uncultured bacterium
myxo_otu0966	√	×	√	×	√	√	×	Bacteria;Myxococcota;Polyangia;Haliangiales;Haliangiaceae;Haliangium;uncultured Haliangium sp.
myxo_otu0967	×	×	×	×	×	√	×	Bacteria;Myxococcota;Myxococcia;Myxococcales;Myxococcaceae;P3OB-42;uncultured deep-sea bacterium
myxo_otu0968	×	×	×	×	×	√	×	Bacteria;Myxococcota;Polyangia;Haliangiales;Haliangiaceae;Haliangium;uncultured bacterium
myxo_otu0969	×	×	×	×	√	√	×	Bacteria;Myxococcota;Myxococcia;Myxococcales;Myxococcaceae;P3OB-42;uncultured bacterium
myxo_otu0970	×	×	×	×	×	√	×	Bacteria;Myxococcota;Myxococcia;Myxococcales;Myxococcaceae;P3OB-42;uncultured bacterium
myxo_otu0971	√	×	×	×	√	√	×	Bacteria;Myxococcota;Myxococcia;Myxococcales;Myxococcaceae;P3OB-42;uncultured organism
myxo_otu0972	×	×	×	×	×	√	×	Bacteria;Myxococcota;Polyangia;Blfdi19;metagenome
myxo_otu0973	×	×	×	×	×	√	×	Bacteria;Myxococcota;bacteriap25;uncultured bacterium
myxo_otu0974	×	×	×	×	×	√	×	Bacteria;Myxococcota;Myxococcia;Myxococcales;Myxococcaceae;P3OB-42;uncultured bacterium
myxo_otu0975	×	×	×	×	×	√	×	Bacteria;Myxococcota;Myxococcia;Myxococcales;Myxococcaceae;P3OB-42;uncultured bacterium
myxo_otu0976	×	×	×	√	×	√	×	Bacteria;Myxococcota;Polyangia;Nannocystales;Nannocystaceae;uncultured;uncultured bacterium
myxo_otu0977	√	×	×	×	×	√	×	Bacteria;Myxococcota;Polyangia;Blfdi19;uncultured bacterium
myxo_otu0978	×	×	×	×	×	√	×	Bacteria;Myxococcota;bacteriap25;uncultured delta proteobacterium
myxo_otu0979	×	×	×	×	×	√	×	Bacteria;Myxococcota;bacteriap25;uncultured bacterium
myxo_otu0980	×	×	×	×	×	√	×	Bacteria;Myxococcota;Polyangia;Nannocystales;Nannocystaceae;uncultured;metagenome
myxo_otu0981	×	×	×	×	×	√	×	Bacteria;Myxococcota;bacteriap25;uncultured Geobacter sp.
myxo_otu0982	×	×	√	×	×	√	×	Bacteria;Myxococcota;Myxococcia;Myxococcales;Myxococcaceae;P3OB-42;uncultured bacterium
myxo_otu0983	√	×	√	√	√	√	×	Bacteria;Myxococcota;Polyangia;Nannocystales;Nannocystaceae;Nannocystis;uncultured delta proteobacterium
myxo_otu0984	×	×	×	×	×	√	×	Bacteria;Myxococcota;Polyangia;Haliangiales;Haliangiaceae;Haliangium;uncultured bacterium
myxo_otu0985	×	×	×	×	×	√	×	Bacteria;Myxococcota;Polyangia;Haliangiales;Haliangiaceae;Haliangium;metagenome
myxo_otu0986	×	×	√	√	×	√	×	Bacteria;Myxococcota;Myxococcia;Myxococcales;Myxococcaceae;P3OB-42;uncultured bacterium
myxo_otu0987	×	×	×	×	×	√	×	Bacteria;Myxococcota;Polyangia;Nannocystales;Nannocystaceae;uncultured delta proteobacterium
myxo_otu0988	√	×	√	×	×	√	×	Bacteria;Myxococcota;Polyangia;Polyangiales;Sandaracinaceae;uncultured;uncultured bacterium
myxo_otu0989	×	×	×	×	×	√	×	Bacteria;Myxococcota;bacteriap25;uncultured organism
myxo_otu0990	×	×	×	×	×	√	×	Bacteria;Myxococcota;Myxococcia;Myxococcales;Myxococcaceae;P3OB-42;uncultured marine microorganism
myxo_otu0991	×	×	×	×	×	√	×	Bacteria;Myxococcota;Polyangia;Blfdi19;uncultured Firmicutes bacterium
myxo_otu0992	×	×	×	√	×	√	×	Bacteria;Myxococcota;Myxococcia;Myxococcales;Myxococcaceae;P3OB-42;uncultured organism
myxo_otu0993	×	×	×	×	×	√	×	Bacteria;Myxococcota;Polyangia;Haliangiales;Haliangiaceae;Haliangium;uncultured bacterium
myxo_otu0994	×	×	×	×	√	√	×	Bacteria;Myxococcota;Polyangia;Nannocystales;Nannocystaceae;uncultured delta proteobacterium
myxo_otu0995	×	×	√	×	×	√	×	Bacteria;Myxococcota;Polyangia;Polyangiales;BIrii41;uncultured bacterium
myxo_otu0996	×	×	×	×	×	√	×	Bacteria;Myxococcota;Polyangia;Blfdi19;uncultured bacterium
myxo_otu0997	√	×	×	×	×	√	×	Bacteria;Myxococcota;Polyangia;Blfdi19;Anaeromyxobacter dehalogenans
myxo_otu0998	×	×	×	×	×	√	×	Bacteria;Myxococcota;Myxococcia;Myxococcales;Myxococcaceae;P3OB-42;uncultured organism
myxo_otu0999	×	×	×	√	×	√	×	Bacteria;Myxococcota;Myxococcia;Myxococcales;Myxococcaceae;P3OB-42;uncultured organism
myxo_otu1000	×	×	×	×	×	√	×	Bacteria;Myxococcota;bacteriap25;uncultured bacterium
myxo_otu1001	×	×	×	×	×	√	×	Bacteria;Myxococcota;Polyangia;UASB-TL25;uncultured bacterium
myxo_otu1002	√	×	×	×	√	√	×	Bacteria;Myxococcota;Polyangia;VHS-B4-70;uncultured bacterium
myxo_otu1003	×	×	×	×	×	√	×	Bacteria;Myxococcota;Polyangia;Polyangiales;Sandaracinaceae;Sandaracinus;uncultured bacterium
myxo_otu1004	×	×	×	×	√	√	√	Bacteria;Myxococcota;Polyangia;Polyangiales;Eel-36e1D6;uncultured bacterium
myxo_otu1005	×	×	×	×	×	√	×	Bacteria;Myxococcota;Polyangia;VHS-B3-70;uncultured organism
myxo_otu1006	×	×	×	×	×	√	×	Bacteria;Myxococcota;Polyangia;Polyangiales;Sandaracinaceae;uncultured;uncultured delta proteobacterium
myxo_otu1007	×	×	√	×	√	√	×	Bacteria;Myxococcota;Polyangia;MSB-4B10;uncultured bacterium
myxo_otu1008	×	×	×	×	×	√	×	Bacteria;Myxococcota;Myxococcia;Myxococcales;Myxococcaceae;P3OB-42;uncultured bacterium
myxo_otu1009	×	×	×	×	√	√	×	Bacteria;Myxococcota;Polyangia;VHS-B3-70;uncultured bacterium
myxo_otu1010	×	×	×	√	×	√	×	Bacteria;Myxococcota;bacteriap25;uncultured organism
myxo_otu1011	×	×	×	×	×	√	×	Bacteria;Myxococcota;Polyangia;Polyangiales;Sandaracinaceae;uncultured;uncultured bacterium
myxo_otu1012	√	×	√	√	√	√	×	Bacteria;Myxococcota;Myxococcia;Myxococcales;Myxococcaceae;P3OB-42;uncultured bacterium
myxo_otu1013	×	×	×	×	×	√	×	Bacteria;Myxococcota;Polyangia;Polyangiales;Sandaracinaceae;uncultured;uncultured bacterium
myxo_otu1014	×	×	×	×	√	√	×	Bacteria;Myxococcota;Myxococcia;Myxococcales;Myxococcaceae;P3OB-42;uncultured bacterium
myxo_otu1015	×	×	×	×	×	√	×	Bacteria;Myxococcota;Myxococcia;Myxococcales;Myxococcaceae;P3OB-42;uncultured bacterium
myxo_otu1016	×	×	×	×	×	√	×	Bacteria;Myxococcota;Polyangia;UASB-TL25;uncultured bacterium
myxo_otu1017	×	×	×	×	√	√	×	Bacteria;Myxococcota;Myxococcia;Myxococcales;Myxococcaceae;P3OB-42;uncultured organism
myxo_otu1018	√	×	×	×	×	√	×	Bacteria;Myxococcota;Myxococcia;Myxococcales;Myxococcaceae;P3OB-42;uncultured delta proteobacterium
myxo_otu1019	×	×	×	×	×	√	×	Bacteria;Myxococcota;Polyangia;PS-B29;uncultured organism
myxo_otu1020	×	×	×	×	×	√	×	Bacteria;Myxococcota;Myxococcia;Myxococcales;Myxococcaceae;P3OB-42;uncultured delta proteobacterium
myxo_otu1021	×	×	×	√	×	√	×	Bacteria;Myxococcota;bacteriap25;uncultured Geobacter sp.
myxo_otu1022	√	×	×	×	×	√	×	Bacteria;Myxococcota;Polyangia;Polyangiales;Polyangiaceae;Labilithrix;uncultured bacterium
myxo_otu1023	×	×	×	×	×	√	×	Bacteria;Myxococcota;Myxococcia;Myxococcales;Myxococcaceae;P3OB-42;uncultured bacterium
myxo_otu1024	×	×	×	√	×	√	×	Bacteria;Myxococcota;Polyangia;Haliangiales;Haliangiaceae;Haliangium;uncultured bacterium
myxo_otu1025	×	×	×	×	×	√	×	Bacteria;Myxococcota;Polyangia;VHS-B4-70;uncultured bacterium
myxo_otu1026	×	×	√	√	√	√	×	Bacteria;Myxococcota;Polyangia;Blfdi19;uncultured delta proteobacterium
myxo_otu1027	×	×	×	×	×	√	×	Bacteria;Myxococcota;Polyangia;PS-B29;uncultured organism
myxo_otu1028	×	×	×	×	×	√	×	Bacteria;Myxococcota;Myxococcia;Myxococcales;Myxococcaceae;P3OB-42;uncultured organism
myxo_otu1029	×	×	×	×	×	√	×	Bacteria;Myxococcota;Polyangia;UASB-TL25;uncultured bacterium
myxo_otu1030	×	×	×	×	√	√	×	Bacteria;Myxococcota;bacteriap25;uncultured delta proteobacterium
myxo_otu1031	×	×	×	×	×	√	×	Bacteria;Myxococcota;Myxococcia;Myxococcales;Myxococcaceae;P3OB-42;uncultured delta proteobacterium
myxo_otu1032	×	×	×	×	×	√	×	Bacteria;Myxococcota;Polyangia;Polyangiales;BIrii41;uncultured bacterium
myxo_otu1033	×	×	√	×	√	√	×	Bacteria;Myxococcota;Polyangia;VHS-B3-70;uncultured delta proteobacterium
myxo_otu1034	×	×	×	×	×	√	×	Bacteria;Myxococcota;Polyangia;Polyangiales;Sandaracinaceae;uncultured;uncultured delta proteobacterium
myxo_otu1035	×	×	×	×	×	√	×	Bacteria;Myxococcota;Myxococcia;Myxococcales;Myxococcaceae;P3OB-42;uncultured bacterium
myxo_otu1036	×	×	×	×	×	√	×	Bacteria;Myxococcota;Myxococcia;Myxococcales;Myxococcaceae;P3OB-42;uncultured bacterium
myxo_otu1037	×	×	×	×	×	√	×	Bacteria;Myxococcota;bacteriap25;uncultured organism
myxo_otu1038	×	×	×	×	×	√	×	Bacteria;Myxococcota;Myxococcia;Myxococcales;Myxococcaceae;P3OB-42;uncultured bacterium
myxo_otu1039	×	×	√	×	×	√	×	Bacteria;Myxococcota;Myxococcia;Myxococcales;Myxococcaceae;P3OB-42;uncultured marine microorganism
myxo_otu1040	×	×	×	×	√	√	×	Bacteria;Myxococcota;Polyangia;Nannocystales;Nannocystaceae;uncultured bacterium
myxo_otu1041	×	×	×	×	×	√	×	Bacteria;Myxococcota;Polyangia;Nannocystales;Nannocystaceae;Nannocystis;uncultured bacterium
myxo_otu1042	×	×	×	×	×	√	×	Bacteria;Myxococcota;Polyangia;Polyangiales;Amb-16S-1034;uncultured bacterium
myxo_otu1043	√	×	√	×	×	√	√	Bacteria;Myxococcota;bacteriap25;uncultured bacterium
myxo_otu1044	×	×	×	×	×	√	×	Bacteria;Myxococcota;Myxococcia;Myxococcales;Myxococcaceae;P3OB-42;uncultured bacterium
myxo_otu1045	×	×	×	×	×	√	×	Bacteria;Myxococcota;Polyangia;UASB-TL25;uncultured bacterium
myxo_otu1046	×	×	×	×	×	√	×	Bacteria;Myxococcota;Polyangia;Haliangiales;Haliangiaceae;Haliangium;uncultured bacterium
myxo_otu1047	×	×	×	×	√	×	√	Bacteria;Myxococcota;Polyangia;Nannocystales;Nannocystaceae;uncultured;metagenome
myxo_otu1048	×	×	×	×	×	×	√	Bacteria;Myxococcota;Polyangia;PS-B29;uncultured organism
myxo_otu1049	×	×	√	×	√	×	√	Bacteria;Myxococcota;Polyangia;PS-B29;uncultured bacterium
myxo_otu1050	√	×	×	×	×	×	√	Bacteria;Myxococcota;Polyangia;mle1-27;uncultured delta proteobacterium
myxo_otu1051	×	×	×	×	√	×	√	Bacteria;Myxococcota;Myxococcia;Myxococcales;Anaeromyxobacteraceae;Anaeromyxobacter;uncultured bacterium
myxo_otu1052	√	×	√	×	√	√	√	Bacteria;Myxococcota;Polyangia;UASB-TL25;uncultured organism
myxo_otu1053	×	×	√	×	√	×	√	Bacteria;Myxococcota;Myxococcia;Myxococcales;Myxococcaceae;P3OB-42;uncultured organism
myxo_otu1054	×	×	√	×	×	×	×	Bacteria;Myxococcota;Myxococcia;Myxococcales;Myxococcaceae;uncultured;uncultured bacterium
myxo_otu1055	×	×	√	×	×	×	×	Bacteria;Myxococcota;Myxococcia;Myxococcales;Myxococcaceae;P3OB-42;uncultured organism
myxo_otu1056	×	×	√	×	×	×	×	Bacteria;Myxococcota;Myxococcia;Myxococcales;Myxococcaceae;P3OB-42;uncultured delta proteobacterium
myxo_otu1057	×	×	√	×	×	×	×	Bacteria;Myxococcota;Polyangia;UASB-TL25;uncultured bacterium
myxo_otu1058	×	×	√	×	×	×	×	Bacteria;Myxococcota;Polyangia;PS-B29;uncultured delta proteobacterium
myxo_otu1059	×	×	√	×	×	×	×	Bacteria;Myxococcota;Polyangia;Polyangiales;Sandaracinaceae;uncultured;uncultured bacterium
myxo_otu1060	×	×	√	×	×	×	×	Bacteria;Myxococcota;Myxococcia;Myxococcales;Myxococcaceae;P3OB-42;uncultured delta proteobacterium
myxo_otu1061	×	×	√	×	×	×	×	Bacteria;Myxococcota;Polyangia;Polyangiales;Sandaracinaceae;uncultured;uncultured marine bacterium
myxo_otu1062	×	×	√	×	×	×	×	Bacteria;Myxococcota;Polyangia;VHS-B3-70;uncultured bacterium
myxo_otu1063	×	×	√	×	×	×	×	Bacteria;Myxococcota;bacteriap25;uncultured bacterium
myxo_otu1064	×	×	√	×	×	×	×	Bacteria;Myxococcota;Polyangia;Nannocystales;Nannocystaceae;uncultured;uncultured bacterium
myxo_otu1065	√	×	√	×	×	×	×	Bacteria;Myxococcota;Polyangia;Blfdi19;uncultured bacterium
myxo_otu1066	×	×	√	×	×	×	×	Bacteria;Myxococcota;Myxococcia;Myxococcales;Myxococcaceae;P3OB-42;uncultured organism
myxo_otu1067	√	×	√	×	×	×	×	Bacteria;Myxococcota;Polyangia;Polyangiales;Sandaracinaceae;uncultured;uncultured bacterium
myxo_otu1068	√	×	√	×	×	×	×	Bacteria;Myxococcota;Myxococcia;Myxococcales;Anaeromyxobacteraceae;Anaeromyxobacter;uncultured bacterium
myxo_otu1069	×	×	√	×	×	×	×	Bacteria;Myxococcota;Polyangia;Haliangiales;Haliangiaceae;Haliangium;uncultured bacterium
myxo_otu1070	×	×	√	×	×	×	×	Bacteria;Myxococcota;Polyangia;Haliangiales;Haliangiaceae;Haliangium;uncultured bacterium
myxo_otu1071	√	×	√	×	√	×	×	Bacteria;Myxococcota;Polyangia;Polyangiales;Eel-36e1D6;uncultured bacterium
myxo_otu1072	×	×	√	×	×	×	×	Bacteria;Myxococcota;Polyangia;Polyangiales;Phaselicystidaceae;Phaselicystis;uncultured soil bacterium
myxo_otu1073	×	×	√	×	×	×	×	Bacteria;Myxococcota;Myxococcia;Myxococcales;Myxococcaceae;P3OB-42;uncultured bacterium
myxo_otu1074	×	×	√	×	×	×	×	Bacteria;Myxococcota;Myxococcia;Myxococcales;Myxococcaceae;P3OB-42;uncultured organism
myxo_otu1075	×	×	√	×	×	×	×	Bacteria;Myxococcota;Myxococcia;Myxococcales;Myxococcaceae;P3OB-42;uncultured organism
myxo_otu1076	×	×	√	×	×	×	×	Bacteria;Myxococcota;Polyangia;VHS-B3-70;uncultured bacterium
myxo_otu1077	×	×	√	×	×	×	×	Bacteria;Myxococcota;Polyangia;VHS-B4-70;uncultured delta proteobacterium
myxo_otu1078	×	×	√	×	×	×	×	Bacteria;Myxococcota;Myxococcia;Myxococcales;Myxococcaceae;P3OB-42;uncultured organism
myxo_otu1079	×	×	√	×	×	×	×	Bacteria;Myxococcota;Myxococcia;Myxococcales;Anaeromyxobacteraceae;Anaeromyxobacter;uncultured bacterium
myxo_otu1080	×	×	√	×	×	×	×	Bacteria;Myxococcota;bacteriap25;uncultured delta proteobacterium
myxo_otu1081	√	×	√	×	×	×	×	Bacteria;Myxococcota;Polyangia;Haliangiales;Haliangiaceae;Haliangium;uncultured bacterium
myxo_otu1082	×	×	√	×	×	×	×	Bacteria;Myxococcota;Polyangia;Polyangiales;Sandaracinaceae;uncultured;metagenome
myxo_otu1083	×	×	√	×	×	×	×	Bacteria;Myxococcota;Myxococcia;Myxococcales;Myxococcaceae;P3OB-42;uncultured bacterium
myxo_otu1084	×	×	√	×	×	×	×	Bacteria;Myxococcota;Myxococcia;Myxococcales;Myxococcaceae;P3OB-42;uncultured organism
myxo_otu1085	√	×	√	×	√	×	×	Bacteria;Myxococcota;Polyangia;Blfdi19;metagenome
myxo_otu1086	√	×	√	×	×	×	×	Bacteria;Myxococcota;Myxococcia;Myxococcales;Myxococcaceae;P3OB-42;uncultured bacterium
myxo_otu1087	√	×	√	×	×	×	×	Bacteria;Myxococcota;Myxococcia;Myxococcales;Myxococcaceae;P3OB-42;uncultured organism
myxo_otu1088	×	×	√	×	×	×	×	Bacteria;Myxococcota;Polyangia;Polyangiales;Phaselicystidaceae;Phaselicystis;uncultured bacterium
myxo_otu1089	×	×	√	×	×	×	×	Bacteria;Myxococcota;Polyangia;Polyangiales;Sandaracinaceae;uncultured;metagenome
myxo_otu1090	×	×	√	×	×	×	×	Bacteria;Myxococcota;Polyangia;Polyangiales;Polyangiaceae;Jahnella;Polyangium thaxteri
myxo_otu1091	×	×	√	×	×	×	×	Bacteria;Myxococcota;Polyangia;UASB-TL25;uncultured bacterium
myxo_otu1092	√	×	√	×	×	×	×	Bacteria;Myxococcota;Polyangia;Polyangiales;BIrii41;metagenome
myxo_otu1093	×	×	√	×	×	×	×	Bacteria;Myxococcota;bacteriap25;uncultured deep-sea bacterium
myxo_otu1094	×	×	√	×	×	×	×	Bacteria;Myxococcota;Polyangia;Blfdi19;uncultured bacterium
myxo_otu1095	×	×	√	×	×	×	×	Bacteria;Myxococcota;Polyangia;VHS-B4-70;uncultured bacterium
myxo_otu1096	×	×	√	×	×	×	×	Bacteria;Myxococcota;Polyangia;Polyangiales;Sandaracinaceae;uncultured;uncultured bacterium
myxo_otu1097	√	×	√	×	×	×	×	Bacteria;Myxococcota;Myxococcia;Myxococcales;Myxococcaceae;P3OB-42;uncultured bacterium
myxo_otu1098	×	×	√	×	×	×	×	Bacteria;Myxococcota;Polyangia;VHS-B3-70;uncultured bacterium
myxo_otu1099	√	×	√	×	×	×	×	Bacteria;Myxococcota;Polyangia;Blfdi19;uncultured bacterium
myxo_otu1100	×	×	√	×	×	×	×	Bacteria;Myxococcota;Polyangia;Polyangiales;Sandaracinaceae;uncultured;uncultured bacterium
myxo_otu1101	√	×	√	×	√	√	×	Bacteria;Myxococcota;Myxococcia;Myxococcales;Myxococcaceae;P3OB-42;uncultured bacterium
myxo_otu1102	×	×	√	×	×	×	×	Bacteria;Myxococcota;Myxococcia;Myxococcales;Myxococcaceae;P3OB-42;uncultured bacterium
myxo_otu1103	×	×	√	×	×	×	×	Bacteria;Myxococcota;Myxococcia;Myxococcales;Myxococcaceae;P3OB-42;uncultured bacterium
myxo_otu1104	×	×	√	×	×	×	×	Bacteria;Myxococcota;Polyangia;uncultured bacterium
myxo_otu1105	×	×	√	×	×	×	×	Bacteria;Myxococcota;bacteriap25;uncultured delta proteobacterium
myxo_otu1106	×	×	√	×	×	×	×	Bacteria;Myxococcota;Polyangia;Polyangiales;BIrii41;uncultured bacterium
myxo_otu1107	×	×	√	×	×	×	×	Bacteria;Myxococcota;Polyangia;Haliangiales;Haliangiaceae;Haliangium;uncultured bacterium
myxo_otu1108	×	×	√	×	×	×	×	Bacteria;Myxococcota;Polyangia;UASB-TL25;uncultured organism
myxo_otu1109	×	×	√	×	×	×	×	Bacteria;Myxococcota;Polyangia;Nannocystales;Nannocystaceae;uncultured bacterium
myxo_otu1110	×	×	√	×	×	×	×	Bacteria;Myxococcota;Myxococcia;Myxococcales;Myxococcaceae;P3OB-42;uncultured bacterium
myxo_otu1111	×	×	√	×	×	×	×	Bacteria;Myxococcota;Myxococcia;Myxococcales;Myxococcaceae;P3OB-42;uncultured organism
myxo_otu1112	×	×	√	×	×	×	×	Bacteria;Myxococcota;Myxococcia;Myxococcales;Myxococcaceae;P3OB-42;uncultured organism
myxo_otu1113	×	×	√	×	×	×	×	Bacteria;Myxococcota;Polyangia;MidBa8;uncultured delta proteobacterium
myxo_otu1114	×	×	×	×	√	×	×	Bacteria;Myxococcota;Myxococcia;Myxococcales;27F-1492R;uncultured bacterium
myxo_otu1115	×	×	×	×	√	×	×	Bacteria;Myxococcota;Polyangia;Blfdi19;uncultured delta proteobacterium
myxo_otu1116	×	×	×	×	√	×	×	Bacteria;Myxococcota;Polyangia;Haliangiales;Haliangiaceae;Haliangium;uncultured bacterium
myxo_otu1117	√	×	×	×	√	√	×	Bacteria;Myxococcota;Myxococcia;Myxococcales;Myxococcaceae;P3OB-42;uncultured organism
myxo_otu1118	×	×	×	×	√	×	×	Bacteria;Myxococcota;Myxococcia;Myxococcales;Myxococcaceae;P3OB-42;uncultured bacterium
myxo_otu1119	×	×	×	×	√	×	×	Bacteria;Myxococcota;Polyangia;Blfdi19;uncultured bacterium
myxo_otu1120	×	×	×	×	√	×	×	Bacteria;Myxococcota;bacteriap25;uncultured bacterium
myxo_otu1121	×	×	×	×	√	×	×	Bacteria;Myxococcota;Myxococcia;Myxococcales;Myxococcaceae;P3OB-42;uncultured bacterium
myxo_otu1122	×	×	√	×	√	×	×	Bacteria;Myxococcota;Polyangia;VHS-B4-70;uncultured bacterium
myxo_otu1123	×	×	×	×	√	×	×	Bacteria;Myxococcota;Polyangia;Polyangiales;BIrii41;uncultured organism
myxo_otu1124	×	×	×	×	√	×	×	Bacteria;Myxococcota;bacteriap25;uncultured delta proteobacterium
myxo_otu1125	√	×	√	×	√	×	×	Bacteria;Myxococcota;Polyangia;MidBa8;uncultured bacterium
myxo_otu1126	×	×	×	√	√	×	×	Bacteria;Myxococcota;Polyangia;Nannocystales;Nannocystaceae;Pseudenhygromyxa;Enhygromyxa sp. SYM-1
myxo_otu1127	×	×	×	×	√	×	×	Bacteria;Myxococcota;Polyangia;Haliangiales;Haliangiaceae;Haliangium;uncultured soil bacterium
myxo_otu1128	×	×	×	×	√	×	×	Bacteria;Myxococcota;Polyangia;Nannocystales;Nannocystaceae;uncultured;uncultured Myxococcales bacterium
myxo_otu1129	×	×	×	×	√	×	×	Bacteria;Myxococcota;bacteriap25;uncultured bacterium
myxo_otu1130	×	×	×	×	√	×	×	Bacteria;Myxococcota;Polyangia;Haliangiales;Haliangiaceae;Haliangium;uncultured bacterium
myxo_otu1131	√	×	×	×	√	×	×	Bacteria;Myxococcota;Polyangia;Nannocystales;Nannocystaceae;uncultured;metagenome
myxo_otu1132	√	×	×	×	√	×	×	Bacteria;Myxococcota;Myxococcia;Myxococcales;Anaeromyxobacteraceae;Anaeromyxobacter;uncultured bacterium
myxo_otu1133	√	×	×	×	√	×	×	Bacteria;Myxococcota;Myxococcia;Myxococcales;Myxococcaceae;P3OB-42;uncultured bacterium
myxo_otu1134	×	×	×	×	√	×	×	Bacteria;Myxococcota;Polyangia;Blfdi19;uncultured prokaryote
myxo_otu1135	√	×	×	×	√	×	×	Bacteria;Myxococcota;bacteriap25;uncultured bacterium
myxo_otu1136	×	×	×	×	√	×	×	Bacteria;Myxococcota;Polyangia;PS-B29;uncultured bacterium
myxo_otu1137	×	×	×	×	√	×	×	Bacteria;Myxococcota;Polyangia;Polyangiales;Sandaracinaceae;uncultured;uncultured bacterium
myxo_otu1138	×	×	√	×	√	×	×	Bacteria;Myxococcota;Polyangia;Polyangiales;BIrii41;uncultured delta proteobacterium
myxo_otu1139	×	×	×	×	√	×	×	Bacteria;Myxococcota;Polyangia;Polyangiales;BIrii41;uncultured bacterium
myxo_otu1140	×	×	×	×	√	×	×	Bacteria;Myxococcota;Myxococcia;Myxococcales;Myxococcaceae;P3OB-42;uncultured delta proteobacterium
myxo_otu1141	×	×	√	×	√	×	√	Bacteria;Myxococcota;Myxococcia;Myxococcales;Myxococcaceae;P3OB-42;uncultured organism
myxo_otu1142	√	×	×	√	√	√	×	Bacteria;Myxococcota;Polyangia;Haliangiales;Haliangiaceae;Haliangium;uncultured bacterium
myxo_otu1143	×	×	×	×	√	×	×	Bacteria;Myxococcota;Myxococcia;Myxococcales;Myxococcaceae;P3OB-42;uncultured delta proteobacterium
myxo_otu1144	×	×	×	×	√	×	×	Bacteria;Myxococcota;Myxococcia;Myxococcales;Myxococcaceae;P3OB-42;uncultured bacterium
myxo_otu1145	√	×	×	×	√	×	×	Bacteria;Myxococcota;Myxococcia;Myxococcales;Myxococcaceae;P3OB-42;uncultured bacterium
myxo_otu1146	×	×	×	×	√	√	×	Bacteria;Myxococcota;Polyangia;Haliangiales;Haliangiaceae;Haliangium;uncultured bacterium
myxo_otu1147	×	×	×	×	√	×	×	Bacteria;Myxococcota;Polyangia;UASB-TL25;uncultured delta proteobacterium
myxo_otu1148	√	×	√	×	√	×	×	Bacteria;Myxococcota;Polyangia;UASB-TL25;uncultured Nannocystineae bacterium
myxo_otu1149	×	×	×	×	√	×	×	Bacteria;Myxococcota;Polyangia;Polyangiales;Sandaracinaceae;uncultured;uncultured delta proteobacterium
myxo_otu1150	×	×	√	×	√	√	×	Bacteria;Myxococcota;Polyangia;MidBa8;uncultured bacterium
myxo_otu1151	×	×	×	√	√	√	×	Bacteria;Myxococcota;Myxococcia;Myxococcales;Myxococcaceae;P3OB-42;uncultured bacterium
myxo_otu1152	√	×	√	×	√	×	×	Bacteria;Myxococcota;Polyangia;Polyangiales;Sandaracinaceae;uncultured;uncultured bacterium
myxo_otu1153	×	×	×	×	√	×	×	Bacteria;Myxococcota;Polyangia;VHS-B3-70;uncultured Geobacter sp.
myxo_otu1154	×	×	×	×	√	×	×	Bacteria;Myxococcota;Polyangia;MidBa8;uncultured delta proteobacterium
myxo_otu1155	√	×	×	×	√	×	×	Bacteria;Myxococcota;Myxococcia;Myxococcales;Myxococcaceae;P3OB-42;uncultured organism
myxo_otu1156	×	×	×	×	√	×	×	Bacteria;Myxococcota;Polyangia;VHS-B4-70;uncultured bacterium
myxo_otu1157	×	×	×	×	√	×	×	Bacteria;Myxococcota;Polyangia;Haliangiales;Haliangiaceae;Haliangium;uncultured bacterium
myxo_otu1158	×	×	×	×	√	×	×	Bacteria;Myxococcota;Polyangia;Nannocystales;Nannocystaceae;uncultured;uncultured marine bacterium
myxo_otu1159	×	×	×	×	√	×	×	Bacteria;Myxococcota;Polyangia;Nannocystales;Nannocystaceae;Nannocystis;uncultured delta proteobacterium
myxo_otu1160	×	×	×	×	√	√	×	Bacteria;Myxococcota;Polyangia;Haliangiales;Haliangiaceae;Haliangium;uncultured bacterium
myxo_otu1161	×	×	×	×	√	×	×	Bacteria;Myxococcota;Polyangia;Polyangiales;Sandaracinaceae;uncultured;uncultured delta proteobacterium
myxo_otu1162	×	×	×	√	√	×	×	Bacteria;Myxococcota;Polyangia;Nannocystales;Nannocystaceae;Nannocystis;uncultured bacterium
myxo_otu1163	×	×	×	×	√	×	×	Bacteria;Myxococcota;bacteriap25;uncultured bacterium
myxo_otu1164	×	×	×	×	√	×	×	Bacteria;Myxococcota;Myxococcia;Myxococcales;Myxococcaceae;P3OB-42;uncultured organism
myxo_otu1165	×	×	×	×	√	×	×	Bacteria;Myxococcota;Myxococcia;Myxococcales;Myxococcaceae;P3OB-42;uncultured delta proteobacterium
myxo_otu1166	√	×	√	×	√	×	×	Bacteria;Myxococcota;Polyangia;Haliangiales;Haliangiaceae;Haliangium;uncultured bacterium
myxo_otu1167	×	×	×	×	√	√	×	Bacteria;Myxococcota;Polyangia;MidBa8;uncultured organism
myxo_otu1168	√	×	×	×	√	√	×	Bacteria;Myxococcota;Polyangia;Polyangiales;BIrii41;uncultured bacterium
myxo_otu1169	√	×	×	×	√	√	×	Bacteria;Myxococcota;Polyangia;Polyangiales;Sandaracinaceae;uncultured;uncultured bacterium
myxo_otu1170	√	×	×	×	√	×	×	Bacteria;Myxococcota;Myxococcia;Myxococcales;Myxococcaceae;P3OB-42;uncultured bacterium
myxo_otu1171	√	×	×	×	√	×	×	Bacteria;Myxococcota;Myxococcia;Myxococcales;Myxococcaceae;P3OB-42;uncultured bacterium
myxo_otu1172	×	×	×	×	√	×	×	Bacteria;Myxococcota;Polyangia;Polyangiales;BIrii41;uncultured bacterium
myxo_otu1173	×	×	√	×	√	×	×	Bacteria;Myxococcota;Myxococcia;Myxococcales;Myxococcaceae;P3OB-42;uncultured bacterium
myxo_otu1174	×	×	×	×	√	×	×	Bacteria;Myxococcota;bacteriap25;uncultured bacterium
myxo_otu1175	×	×	×	×	√	×	×	Bacteria;Myxococcota;Polyangia;PS-B29;uncultured organism
myxo_otu1176	×	×	×	×	√	×	×	Bacteria;Myxococcota;Polyangia;VHS-B3-70;uncultured bacterium
myxo_otu1177	×	×	×	×	√	×	×	Bacteria;Myxococcota;Polyangia;PS-B29;uncultured delta proteobacterium
myxo_otu1178	×	×	×	×	√	×	×	Bacteria;Myxococcota;bacteriap25;uncultured bacterium
myxo_otu1179	×	×	×	×	√	×	×	Bacteria;Myxococcota;Polyangia;VHS-B3-70;uncultured bacterium
myxo_otu1180	×	×	×	×	√	×	×	Bacteria;Myxococcota;Polyangia;Polyangiales;Sandaracinaceae;Sandaracinus;uncultured bacterium
myxo_otu1181	×	×	×	×	√	×	×	Bacteria;Myxococcota;Polyangia;Haliangiales;Haliangiaceae;Haliangium;metagenome
myxo_otu1182	×	×	×	×	√	×	×	Bacteria;Myxococcota;Polyangia;Polyangiales;Sandaracinaceae;uncultured;uncultured bacterium
myxo_otu1183	√	×	×	×	√	×	×	Bacteria;Myxococcota;Polyangia;Polyangiales;Eel-36e1D6;uncultured Polyangiaceae bacterium
myxo_otu1184	×	×	×	×	√	×	×	Bacteria;Myxococcota;Myxococcia;Myxococcales;Myxococcaceae;P3OB-42;uncultured bacterium
myxo_otu1185	√	×	×	×	√	×	×	Bacteria;Myxococcota;Polyangia;PS-B29;uncultured delta proteobacterium
myxo_otu1186	×	×	×	×	√	×	×	Bacteria;Myxococcota;Myxococcia;Myxococcales;Myxococcaceae;P3OB-42;uncultured organism
myxo_otu1187	√	×	√	×	√	×	×	Bacteria;Myxococcota;Polyangia;MidBa8;uncultured organism
myxo_otu1188	×	×	×	×	√	×	×	Bacteria;Myxococcota;Myxococcia;Myxococcales;Myxococcaceae;P3OB-42;uncultured organism
myxo_otu1189	×	×	×	×	√	×	×	Bacteria;Myxococcota;Polyangia;Polyangiales;Phaselicystidaceae;Phaselicystis;uncultured bacterium
myxo_otu1190	×	×	×	×	√	×	×	Bacteria;Myxococcota;Polyangia;VHS-B3-70;uncultured bacterium
myxo_otu1191	×	×	×	×	√	×	×	Bacteria;Myxococcota;Myxococcia;Myxococcales;Myxococcaceae;P3OB-42;uncultured organism
myxo_otu1192	√	×	√	√	√	×	×	Bacteria;Myxococcota;Polyangia;VHS-B4-70;uncultured delta proteobacterium
myxo_otu1193	×	×	×	×	√	×	×	Bacteria;Myxococcota;Polyangia;Polyangiales;BIrii41;uncultured bacterium
myxo_otu1194	×	×	×	×	√	×	×	Bacteria;Myxococcota;Polyangia;Nannocystales;Nannocystaceae;uncultured delta proteobacterium
myxo_otu1195	×	×	×	×	√	√	×	Bacteria;Myxococcota;Polyangia;Polyangiales;Sandaracinaceae;uncultured;uncultured Myxococcales bacterium
myxo_otu1196	×	×	×	×	√	×	×	Bacteria;Myxococcota;Polyangia;Polyangiales;Sandaracinaceae;uncultured;uncultured bacterium
myxo_otu1197	×	×	×	×	√	×	×	Bacteria;Myxococcota;Polyangia;Haliangiales;Haliangiaceae;Haliangium;uncultured bacterium
myxo_otu1198	×	×	×	×	√	×	×	Bacteria;Myxococcota;Myxococcia;Myxococcales;Myxococcaceae;P3OB-42;uncultured organism
myxo_otu1199	√	×	√	×	√	×	×	Bacteria;Myxococcota;Myxococcia;Myxococcales;Myxococcaceae;P3OB-42;uncultured marine bacterium
myxo_otu1200	×	×	×	×	√	×	×	Bacteria;Myxococcota;bacteriap25;uncultured bacterium
myxo_otu1201	√	×	×	×	√	×	×	Bacteria;Myxococcota;Polyangia;Nannocystales;Nannocystaceae;uncultured;uncultured bacterium
myxo_otu1202	√	×	√	×	√	×	×	Bacteria;Myxococcota;Polyangia;Blfdi19;uncultured bacterium
myxo_otu1203	×	×	×	×	√	×	×	Bacteria;Myxococcota;Polyangia;UASB-TL25;uncultured organism
myxo_otu1204	×	×	×	×	√	×	×	Bacteria;Myxococcota;Polyangia;Nannocystales;Nannocystaceae;uncultured;uncultured marine bacterium
myxo_otu1205	×	×	×	×	√	×	×	Bacteria;Myxococcota;Myxococcia;Myxococcales;Myxococcaceae;P3OB-42;uncultured organism
myxo_otu1206	×	×	×	×	√	×	×	Bacteria;Myxococcota;Myxococcia;Myxococcales;Myxococcaceae;P3OB-42;uncultured bacterium
myxo_otu1207	√	×	×	×	√	×	×	Bacteria;Myxococcota;bacteriap25;uncultured delta proteobacterium
myxo_otu1208	×	×	×	×	√	×	×	Bacteria;Myxococcota;Polyangia;Nannocystales;Nannocystaceae;uncultured;uncultured Polyangiaceae bacterium
myxo_otu1209	×	×	×	×	√	×	×	Bacteria;Myxococcota;bacteriap25;uncultured bacterium
myxo_otu1210	√	×	×	×	√	×	×	Bacteria;Myxococcota;bacteriap25;uncultured bacterium
myxo_otu1211	×	×	×	×	√	×	×	Bacteria;Myxococcota;Polyangia;Haliangiales;Haliangiaceae;Haliangium;uncultured bacterium
myxo_otu1212	×	×	×	×	√	√	×	Bacteria;Myxococcota;Myxococcia;Myxococcales;Myxococcaceae;P3OB-42;uncultured bacterium
myxo_otu1213	√	×	√	×	√	×	×	Bacteria;Myxococcota;Polyangia;MidBa8;uncultured bacterium
myxo_otu1214	×	×	×	×	√	×	×	Bacteria;Myxococcota;Polyangia;Nannocystales;Nannocystaceae;Plesiocystis;Plesiocystis pacifica SIR-1
myxo_otu1215	×	×	×	×	√	×	×	Bacteria;Myxococcota;Polyangia;Haliangiales;Haliangiaceae;Haliangium;uncultured bacterium
myxo_otu1216	√	×	×	×	√	√	×	Bacteria;Myxococcota;Polyangia;Polyangiales;Sandaracinaceae;uncultured;uncultured bacterium
myxo_otu1217	×	×	×	×	√	×	×	Bacteria;Myxococcota;Polyangia;Nannocystales;Nannocystaceae;uncultured;uncultured delta proteobacterium
myxo_otu1218	×	×	×	×	√	×	×	Bacteria;Myxococcota;Polyangia;Polyangiales;Sandaracinaceae;uncultured;uncultured delta proteobacterium
myxo_otu1219	×	×	×	×	√	×	×	Bacteria;Myxococcota;Polyangia;Haliangiales;Haliangiaceae;Haliangium;uncultured delta proteobacterium
myxo_otu1220	×	×	×	×	√	×	×	Bacteria;Myxococcota;Myxococcia;Myxococcales;Myxococcaceae;P3OB-42;uncultured deep-sea bacterium
myxo_otu1221	×	×	×	×	√	×	×	Bacteria;Myxococcota;Polyangia;Polyangiales;BIrii41;metagenome
myxo_otu1222	×	×	×	×	√	×	×	Bacteria;Myxococcota;Polyangia;Haliangiales;Haliangiaceae;Haliangium;uncultured bacterium
myxo_otu1223	×	×	√	×	√	×	×	Bacteria;Myxococcota;Polyangia;Polyangiales;Sandaracinaceae;Sandaracinus;uncultured delta proteobacterium
myxo_otu1224	×	×	×	×	√	×	×	Bacteria;Myxococcota;Polyangia;UASB-TL25;uncultured bacterium
myxo_otu1225	×	×	×	×	√	×	×	Bacteria;Myxococcota;bacteriap25;uncultured bacterium
myxo_otu1226	×	×	×	×	√	×	×	Bacteria;Myxococcota;Polyangia;UASB-TL25;uncultured bacterium
myxo_otu1227	×	×	×	×	√	×	×	Bacteria;Myxococcota;Polyangia;Polyangiales;Sandaracinaceae;uncultured;uncultured bacterium
myxo_otu1228	×	×	×	×	√	×	×	Bacteria;Myxococcota;Polyangia;Polyangiales;Sandaracinaceae;uncultured;uncultured bacterium
myxo_otu1229	×	×	×	×	√	√	×	Bacteria;Myxococcota;Polyangia;Nannocystales;Nannocystaceae;Enhygromyxa sp. SIS-1
myxo_otu1230	×	×	×	×	√	×	×	Bacteria;Myxococcota;Polyangia;Polyangiales;Sandaracinaceae;Sandaracinus;uncultured bacterium
myxo_otu1231	×	×	×	×	√	×	×	Bacteria;Myxococcota;bacteriap25;uncultured bacterium
myxo_otu1232	×	×	√	×	√	×	×	Bacteria;Myxococcota;Polyangia;Polyangiales;Polyangiaceae;Pajaroellobacter;uncultured bacterium
myxo_otu1233	√	×	√	×	√	×	×	Bacteria;Myxococcota;Polyangia;Haliangiales;Haliangiaceae;Haliangium;uncultured bacterium
myxo_otu1234	√	×	×	×	√	×	×	Bacteria;Myxococcota;Polyangia;Nannocystales;Nannocystaceae;uncultured;uncultured bacterium
myxo_otu1235	×	×	×	×	√	×	×	Bacteria;Myxococcota;Myxococcia;Myxococcales;Myxococcaceae;P3OB-42;uncultured bacterium
myxo_otu1236	×	×	×	×	√	×	×	Bacteria;Myxococcota;Polyangia;MidBa8;uncultured delta proteobacterium
myxo_otu1237	×	×	×	×	√	×	×	Bacteria;Myxococcota;Myxococcia;Myxococcales;Myxococcaceae;P3OB-42;uncultured bacterium
myxo_otu1238	×	×	×	×	√	×	×	Bacteria;Myxococcota;bacteriap25;uncultured bacterium
myxo_otu1239	×	×	×	×	√	×	×	Bacteria;Myxococcota;Polyangia;Polyangiales;BIrii41;uncultured delta proteobacterium
myxo_otu1240	√	×	×	×	√	×	×	Bacteria;Myxococcota;Polyangia;Polyangiales;Polyangiaceae;Pajaroellobacter;uncultured bacterium
myxo_otu1241	√	×	√	×	√	×	×	Bacteria;Myxococcota;Myxococcia;Myxococcales;Myxococcaceae;P3OB-42;uncultured deep-sea bacterium
myxo_otu1242	×	×	×	×	√	×	×	Bacteria;Myxococcota;Polyangia;Nannocystales;Nannocystaceae;Nannocystis;unidentified
myxo_otu1243	×	×	×	×	√	×	×	Bacteria;Myxococcota;Polyangia;Polyangiales;Polyangiaceae;Pajaroellobacter;uncultured bacterium
myxo_otu1244	×	×	×	×	√	×	×	Bacteria;Myxococcota;Myxococcia;Myxococcales;Myxococcaceae;P3OB-42;uncultured bacterium
myxo_otu1245	×	×	×	×	√	×	×	Bacteria;Myxococcota;bacteriap25;uncultured bacterium
myxo_otu1246	×	×	×	×	√	×	×	Bacteria;Myxococcota;Polyangia;Polyangiales;Polyangiaceae;Pajaroellobacter;uncultured proteobacterium
myxo_otu1247	√	×	√	×	×	×	×	Bacteria;Myxococcota;Polyangia;Polyangiales;Eel-36e1D6;uncultured bacterium
myxo_otu1248	√	×	×	×	×	×	×	Bacteria;Myxococcota;bacteriap25;uncultured bacterium
myxo_otu1249	√	×	×	×	×	×	×	Bacteria;Myxococcota;Polyangia;Polyangiales;Sandaracinaceae;uncultured;uncultured bacterium
myxo_otu1250	√	×	√	×	×	×	×	Bacteria;Myxococcota;Polyangia;Polyangiales;Sandaracinaceae;Sandaracinus;uncultured bacterium
myxo_otu1251	√	×	×	×	×	×	×	Bacteria;Myxococcota;Myxococcia;Myxococcales;Myxococcaceae;P3OB-42;uncultured bacterium
myxo_otu1252	√	×	×	×	×	×	×	Bacteria;Myxococcota;Myxococcia;Myxococcales;Myxococcaceae;P3OB-42;uncultured organism
myxo_otu1253	√	×	×	×	×	×	×	Bacteria;Myxococcota;Myxococcia;Myxococcales;Myxococcaceae;P3OB-42;uncultured bacterium
myxo_otu1254	√	×	×	×	×	×	×	Bacteria;Myxococcota;Myxococcia;Myxococcales;Myxococcaceae;P3OB-42;uncultured bacterium
myxo_otu1255	√	×	√	×	×	×	×	Bacteria;Myxococcota;Polyangia;Polyangiales;BIrii41;metagenome
myxo_otu1256	√	×	×	×	×	×	×	Bacteria;Myxococcota;Polyangia;Haliangiales;Haliangiaceae;Haliangium;uncultured delta proteobacterium
myxo_otu1257	√	×	×	×	×	×	×	Bacteria;Myxococcota;Polyangia;Nannocystales;Nannocystaceae;uncultured;uncultured bacterium
myxo_otu1258	√	×	×	×	×	×	×	Bacteria;Myxococcota;Myxococcia;Myxococcales;Myxococcaceae;P3OB-42;uncultured bacterium
myxo_otu1259	√	×	√	×	×	×	×	Bacteria;Myxococcota;Polyangia;Polyangiales;Polyangiaceae;Aetherobacter;uncultured bacterium
myxo_otu1260	√	×	×	×	×	×	×	Bacteria;Myxococcota;Myxococcia;Myxococcales;Myxococcaceae;P3OB-42;uncultured organism
myxo_otu1261	√	×	×	×	×	×	×	Bacteria;Myxococcota;Polyangia;Polyangiales;Sandaracinaceae;Sandaracinus;uncultured bacterium
myxo_otu1262	√	×	×	×	×	×	×	Bacteria;Myxococcota;Myxococcia;Myxococcales;Myxococcaceae;P3OB-42;uncultured bacterium
myxo_otu1263	√	×	×	×	×	×	×	Bacteria;Myxococcota;Polyangia;Haliangiales;Haliangiaceae;Haliangium;uncultured bacterium
myxo_otu1264	√	×	×	×	×	×	×	Bacteria;Myxococcota;Myxococcia;Myxococcales;Myxococcaceae;P3OB-42;uncultured delta proteobacterium
myxo_otu1265	√	×	×	×	×	×	×	Bacteria;Myxococcota;Myxococcia;Myxococcales;Myxococcaceae;P3OB-42;uncultured bacterium
myxo_otu1266	√	×	√	×	×	×	×	Bacteria;Myxococcota;Polyangia;Polyangiales;Sandaracinaceae;uncultured;metagenome
myxo_otu1267	√	×	√	×	×	×	×	Bacteria;Myxococcota;Polyangia;Haliangiales;Haliangiaceae;Haliangium;uncultured delta proteobacterium
myxo_otu1268	√	×	×	×	×	×	×	Bacteria;Myxococcota;Polyangia;VHS-B4-70;uncultured delta proteobacterium
myxo_otu1269	√	×	×	×	×	×	×	Bacteria;Myxococcota;Polyangia;MidBa8;uncultured bacterium
myxo_otu1270	√	×	×	×	×	×	×	Bacteria;Myxococcota;Myxococcia;Myxococcales;Myxococcaceae;P3OB-42;uncultured bacterium
myxo_otu1271	√	×	×	×	×	×	×	Bacteria;Myxococcota;Polyangia;VHS-B4-70;uncultured delta proteobacterium
myxo_otu1272	√	×	×	×	×	×	×	Bacteria;Myxococcota;Polyangia;Polyangiales;Eel-36e1D6;uncultured bacterium
myxo_otu1273	√	×	×	×	×	×	×	Bacteria;Myxococcota;Polyangia;Blfdi19;uncultured bacterium
myxo_otu1274	√	×	×	×	×	×	×	Bacteria;Myxococcota;Myxococcia;Myxococcales;Myxococcaceae;P3OB-42;uncultured bacterium
myxo_otu1275	√	×	×	×	×	×	×	Bacteria;Myxococcota;bacteriap25;uncultured bacterium
myxo_otu1276	√	×	√	×	×	×	×	Bacteria;Myxococcota;bacteriap25;uncultured bacterium
myxo_otu1277	√	×	×	×	×	×	×	Bacteria;Myxococcota;Myxococcia;Myxococcales;Myxococcaceae;P3OB-42;uncultured delta proteobacterium
myxo_otu1278	√	×	×	×	×	×	×	Bacteria;Myxococcota;Myxococcia;Myxococcales;Myxococcaceae;P3OB-42;uncultured Sorangiineae bacterium
myxo_otu1279	√	×	√	×	×	×	×	Bacteria;Myxococcota;Myxococcia;Myxococcales;Myxococcaceae;P3OB-42;uncultured organism
myxo_otu1280	√	×	×	×	×	×	×	Bacteria;Myxococcota;Myxococcia;Myxococcales;Anaeromyxobacteraceae;Anaeromyxobacter;uncultured bacterium
myxo_otu1281	√	×	×	×	×	×	×	Bacteria;Myxococcota;Polyangia;Polyangiales;Sandaracinaceae;uncultured;uncultured delta proteobacterium
myxo_otu1282	√	×	√	×	×	×	×	Bacteria;Myxococcota;Polyangia;Haliangiales;Haliangiaceae;Haliangium;uncultured bacterium
myxo_otu1283	√	×	×	×	×	×	×	Bacteria;Myxococcota;Polyangia;Nannocystales;Nannocystaceae;uncultured delta proteobacterium
myxo_otu1284	√	×	√	×	×	×	×	Bacteria;Myxococcota;Polyangia;Polyangiales;Sandaracinaceae;uncultured;uncultured delta proteobacterium
myxo_otu1285	√	×	√	×	×	×	×	Bacteria;Myxococcota;Polyangia;Polyangiales;Sandaracinaceae;uncultured;uncultured delta proteobacterium
myxo_otu1286	√	×	×	×	×	×	×	Bacteria;Myxococcota;Myxococcia;Myxococcales;Myxococcaceae;P3OB-42;uncultured delta proteobacterium
myxo_otu1287	√	×	×	×	×	√	×	Bacteria;Myxococcota;Polyangia;Haliangiales;Haliangiaceae;Haliangium;uncultured bacterium
myxo_otu1288	√	×	√	×	×	×	×	Bacteria;Myxococcota;Polyangia;Haliangiales;Haliangiaceae;Haliangium;uncultured bacterium
myxo_otu1289	√	×	×	×	×	×	×	Bacteria;Myxococcota;Myxococcia;Myxococcales;Myxococcaceae;P3OB-42;uncultured bacterium
myxo_otu1290	√	×	×	×	×	×	×	Bacteria;Myxococcota;Polyangia;Nannocystales;Nannocystaceae;Nannocystis;uncultured bacterium
myxo_otu1291	×	×	×	×	×	√	×	Bacteria;Myxococcota;Polyangia;Haliangiales;Haliangiaceae;Haliangium;uncultured bacterium
myxo_otu1292	×	×	×	×	×	√	×	Bacteria;Myxococcota;Polyangia;Polyangiales;Eel-36e1D6;uncultured bacterium
myxo_otu1293	√	×	×	√	×	√	×	Bacteria;Myxococcota;Polyangia;Polyangiales;Sandaracinaceae;uncultured;uncultured bacterium
myxo_otu1294	×	×	×	√	×	×	×	Bacteria;Myxococcota;Polyangia;VHS-B3-70;uncultured bacterium
myxo_otu1295	√	×	√	√	×	×	×	Bacteria;Myxococcota;Polyangia;UASB-TL25;uncultured organism
myxo_otu1296	×	×	×	√	×	×	×	Bacteria;Myxococcota;Myxococcia;Myxococcales;Myxococcaceae;P3OB-42;uncultured bacterium
myxo_otu1297	×	×	×	√	×	×	×	Bacteria;Myxococcota;Polyangia;Haliangiales;Haliangiaceae;Haliangium;uncultured bacterium
myxo_otu1298	×	×	×	√	×	×	×	Bacteria;Myxococcota;Myxococcia;Myxococcales;Myxococcaceae;P3OB-42;uncultured Sorangiineae bacterium
myxo_otu1299	×	×	×	√	×	×	×	Bacteria;Myxococcota;Polyangia;Blfdi19;uncultured bacterium
myxo_otu1300	√	×	×	√	×	×	×	Bacteria;Myxococcota;Polyangia;Haliangiales;Haliangiaceae;Haliangium;uncultured bacterium
myxo_otu1301	×	×	×	√	×	×	×	Bacteria;Myxococcota;Polyangia;Polyangiales;Sandaracinaceae;uncultured;uncultured bacterium
myxo_otu1302	√	×	×	√	×	×	×	Bacteria;Myxococcota;Polyangia;Polyangiales;BIrii41;metagenome
myxo_otu1303	×	×	×	√	×	×	×	Bacteria;Myxococcota;Polyangia;Polyangiales;Eel-36e1D6;uncultured Polyangiaceae bacterium
myxo_otu1304	×	×	×	√	×	×	×	Bacteria;Myxococcota;Polyangia;mle1-27;uncultured bacterium
myxo_otu1305	×	×	×	√	×	×	×	Bacteria;Myxococcota;Polyangia;Haliangiales;Haliangiaceae;Haliangium;uncultured bacterium
myxo_otu1306	×	×	×	√	×	×	×	Bacteria;Myxococcota;Polyangia;Nannocystales;Nannocystaceae;Pseudenhygromyxa;Enhygromyxa sp. SYM-1
myxo_otu1307	×	×	×	√	×	×	×	Bacteria;Myxococcota;Polyangia;Polyangiales;Polyangiaceae;Pajaroellobacter;uncultured bacterium
myxo_otu1308	×	×	×	√	×	×	×	Bacteria;Myxococcota;bacteriap25;uncultured Syntrophobacterales bacterium
myxo_otu1309	×	×	×	√	×	×	×	Bacteria;Myxococcota;bacteriap25;uncultured bacterium
myxo_otu1310	×	×	×	√	×	×	×	Bacteria;Myxococcota;Polyangia;Polyangiales;Sandaracinaceae;uncultured;uncultured delta proteobacterium
myxo_otu1311	×	×	√	√	×	×	×	Bacteria;Myxococcota;Polyangia;Nannocystales;Nannocystaceae;uncultured delta proteobacterium
myxo_otu1312	×	×	×	√	×	×	×	Bacteria;Myxococcota;Polyangia;Polyangiales;Eel-36e1D6;uncultured proteobacterium
myxo_otu1313	×	×	×	√	×	×	×	Bacteria;Myxococcota;bacteriap25;uncultured deep-sea bacterium
myxo_otu1314	√	×	√	√	×	×	×	Bacteria;Myxococcota;Polyangia;uncultured bacterium
myxo_otu1315	×	×	×	√	×	×	×	Bacteria;Myxococcota;Polyangia;UASB-TL25;uncultured organism
myxo_otu1316	×	×	×	√	×	×	×	Bacteria;Myxococcota;Polyangia;Nannocystales;Nannocystaceae;uncultured;uncultured Myxococcales bacterium
myxo_otu1317	×	×	×	√	×	×	×	Bacteria;Myxococcota;bacteriap25;uncultured bacterium
myxo_otu1318	×	×	×	√	×	×	×	Bacteria;Myxococcota;Polyangia;MidBa8;uncultured bacterium
myxo_otu1319	×	×	×	√	×	√	×	Bacteria;Myxococcota;Myxococcia;Myxococcales;Myxococcaceae;P3OB-42;uncultured deep-sea bacterium
myxo_otu1320	×	×	×	√	×	×	×	Bacteria;Myxococcota;Myxococcia;Myxococcales;Myxococcaceae;P3OB-42;uncultured bacterium
myxo_otu1321	×	×	×	√	×	×	×	Bacteria;Myxococcota;bacteriap25;uncultured Geobacter sp.
myxo_otu1322	×	×	×	√	×	×	×	Bacteria;Myxococcota;Polyangia;UASB-TL25;uncultured bacterium
myxo_otu1323	×	×	×	√	×	×	×	Bacteria;Myxococcota;Polyangia;Polyangiales;Sandaracinaceae;uncultured;uncultured marine bacterium
myxo_otu1324	×	×	×	√	×	×	×	Bacteria;Myxococcota;Polyangia;Polyangiales;BIrii41;uncultured bacterium
myxo_otu1325	×	×	×	√	×	×	×	Bacteria;Myxococcota;Myxococcia;Myxococcales;Myxococcaceae;P3OB-42;uncultured deep-sea bacterium
myxo_otu1326	√	×	×	√	×	×	×	Bacteria;Myxococcota;Polyangia;Polyangiales;Polyangiaceae;Pajaroellobacter;uncultured bacterium
myxo_otu1327	×	×	×	√	×	×	×	Bacteria;Myxococcota;Polyangia;Blfdi19;uncultured delta proteobacterium
myxo_otu1328	×	×	×	√	×	×	×	Bacteria;Myxococcota;Polyangia;Polyangiales;Sandaracinaceae;uncultured;uncultured delta proteobacterium
myxo_otu1329	×	×	×	√	×	×	×	Bacteria;Myxococcota;bacteriap25;uncultured bacterium
myxo_otu1330	×	×	×	√	×	×	×	Bacteria;Myxococcota;Polyangia;Polyangiales;Polyangiaceae;Pajaroellobacter;soil metagenome
myxo_otu1331	×	×	×	√	×	×	×	Bacteria;Myxococcota;bacteriap25;uncultured delta proteobacterium
myxo_otu1332	×	×	×	√	×	×	×	Bacteria;Myxococcota;Polyangia;Haliangiales;Haliangiaceae;Haliangium;uncultured deep-sea bacterium
myxo_otu1333	×	×	×	√	×	×	×	Bacteria;Myxococcota;bacteriap25;uncultured bacterium
myxo_otu1334	×	×	×	√	×	×	×	Bacteria;Myxococcota;Polyangia;Polyangiales;Sandaracinaceae;uncultured;uncultured marine bacterium
myxo_otu1335	×	×	×	√	×	×	×	Bacteria;Myxococcota;Myxococcia;Myxococcales;Myxococcaceae;P3OB-42;uncultured bacterium
myxo_otu1336	×	×	×	√	×	×	×	Bacteria;Myxococcota;Polyangia;Blfdi19;uncultured prokaryote
myxo_otu1337	×	×	×	√	×	√	×	Bacteria;Myxococcota;Polyangia;Polyangiales;Polyangiaceae;Polyangium;metagenome
myxo_otu1338	×	×	×	√	×	×	×	Bacteria;Myxococcota;Polyangia;Nannocystales;Nannocystaceae;uncultured delta proteobacterium
myxo_otu1339	×	×	×	√	×	×	×	Bacteria;Myxococcota;Polyangia;Haliangiales;Haliangiaceae;Haliangium;metagenome
myxo_otu1340	×	×	×	×	×	×	√	Bacteria;Myxococcota;Polyangia;Polyangiales;BIrii41;uncultured delta proteobacterium
myxo_otu1341	×	×	×	×	×	×	√	Bacteria;Myxococcota;Polyangia;Polyangiales;Eel-36e1D6;uncultured Polyangiaceae bacterium
myxo_otu1342	×	×	√	×	×	√	×	Bacteria;Myxococcota;bacteriap25;uncultured bacterium
myxo_otu1343	×	×	×	×	×	√	×	Bacteria;Myxococcota;Polyangia;Polyangiales;Sandaracinaceae;Sandaracinus;uncultured bacterium
myxo_otu1344	×	×	×	×	×	√	×	Bacteria;Myxococcota;Polyangia;Nannocystales;Nannocystaceae;uncultured;uncultured Myxococcales bacterium
myxo_otu1345	×	×	×	×	×	√	×	Bacteria;Myxococcota;Polyangia;Haliangiales;Haliangiaceae;Haliangium;uncultured bacterium
myxo_otu1346	×	×	×	×	×	√	×	Bacteria;Myxococcota;Polyangia;UASB-TL25;uncultured delta proteobacterium
myxo_otu1347	×	×	×	×	×	√	×	Bacteria;Myxococcota;bacteriap25;uncultured delta proteobacterium
myxo_otu1348	×	×	×	×	×	√	×	Bacteria;Myxococcota;Polyangia;Polyangiales;Eel-36e1D6;uncultured bacterium
myxo_otu1349	×	×	×	×	×	√	×	Bacteria;Myxococcota;Myxococcia;Myxococcales;Myxococcaceae;P3OB-42;uncultured delta proteobacterium
myxo_otu1350	×	×	×	×	×	√	×	Bacteria;Myxococcota;Myxococcia;Myxococcales;Myxococcaceae;P3OB-42;uncultured bacterium
myxo_otu1351	×	×	×	×	×	√	×	Bacteria;Myxococcota;Myxococcia;Myxococcales;Myxococcaceae;P3OB-42;uncultured bacterium
myxo_otu1352	×	×	×	×	×	√	×	Bacteria;Myxococcota;Myxococcia;Myxococcales;Myxococcaceae;P3OB-42;uncultured bacterium
myxo_otu1353	×	×	×	×	×	√	×	Bacteria;Myxococcota;Myxococcia;Myxococcales;Myxococcaceae;P3OB-42;uncultured bacterium
myxo_otu1354	√	×	×	×	×	√	×	Bacteria;Myxococcota;Polyangia;Haliangiales;Haliangiaceae;Haliangium;uncultured bacterium
myxo_otu1355	×	×	×	×	×	√	×	Bacteria;Myxococcota;bacteriap25;uncultured bacterium
myxo_otu1356	×	×	×	×	×	√	×	Bacteria;Myxococcota;Myxococcia;Myxococcales;Anaeromyxobacteraceae;Anaeromyxobacter;uncultured bacterium
myxo_otu1357	×	×	×	×	×	√	×	Bacteria;Myxococcota;Polyangia;Polyangiales;BIrii41;uncultured bacterium
myxo_otu1358	×	×	×	×	×	√	×	Bacteria;Myxococcota;Polyangia;Polyangiales;Sandaracinaceae;uncultured;uncultured Sorangiineae bacterium
myxo_otu1359	×	×	×	×	×	√	×	Bacteria;Myxococcota;bacteriap25;uncultured bacterium
myxo_otu1360	×	×	×	×	×	√	×	Bacteria;Myxococcota;Polyangia;MidBa8;uncultured bacterium
myxo_otu1361	×	×	×	×	×	√	×	Bacteria;Myxococcota;Polyangia;Polyangiales;Sandaracinaceae;uncultured;uncultured bacterium
myxo_otu1362	×	×	√	×	×	√	×	Bacteria;Myxococcota;Polyangia;Polyangiales;BIrii41;metagenome
myxo_otu1363	×	×	×	×	×	√	×	Bacteria;Myxococcota;Polyangia;Nannocystales;Nannocystaceae;Pseudenhygromyxa;uncultured delta proteobacterium
myxo_otu1364	×	×	×	×	×	√	×	Bacteria;Myxococcota;Myxococcia;Myxococcales;Myxococcaceae;P3OB-42;uncultured Sorangiineae bacterium
myxo_otu1365	×	×	×	×	×	√	×	Bacteria;Myxococcota;Polyangia;VHS-B3-70;uncultured delta proteobacterium
myxo_otu1366	×	×	×	×	×	√	×	Bacteria;Myxococcota;Polyangia;Blfdi19;uncultured bacterium
myxo_otu1367	×	×	×	×	×	√	×	Bacteria;Myxococcota;Polyangia;Haliangiales;Haliangiaceae;Haliangium;uncultured bacterium
myxo_otu1368	√	×	×	×	×	√	×	Bacteria;Myxococcota;Polyangia;MidBa8;uncultured delta proteobacterium
myxo_otu1369	×	×	×	×	×	√	×	Bacteria;Myxococcota;bacteriap25;uncultured deep-sea bacterium
myxo_otu1370	×	×	×	×	×	√	×	Bacteria;Myxococcota;Myxococcia;Myxococcales;Myxococcaceae;P3OB-42;uncultured organism
myxo_otu1371	×	×	×	×	×	√	×	Bacteria;Myxococcota;Polyangia;Polyangiales;Sandaracinaceae;uncultured;uncultured bacterium
myxo_otu1372	×	×	×	×	×	√	×	Bacteria;Myxococcota;Polyangia;Polyangiales;Sandaracinaceae;uncultured;uncultured bacterium
myxo_otu1373	×	×	×	×	×	√	×	Bacteria;Myxococcota;Polyangia;Polyangiales;Polyangiaceae;Polyangium;Sorangiineae bacterium SBSr006
myxo_otu1374	×	×	×	×	×	√	×	Bacteria;Myxococcota;Polyangia;MidBa8;uncultured delta proteobacterium
myxo_otu1375	×	×	×	×	×	√	×	Bacteria;Myxococcota;Polyangia;Polyangiales;Sandaracinaceae;uncultured;uncultured bacterium
myxo_otu1376	×	×	×	×	×	√	×	Bacteria;Myxococcota;Myxococcia;Myxococcales;Myxococcaceae;P3OB-42;uncultured bacterium
myxo_otu1377	×	×	×	×	×	√	×	Bacteria;Myxococcota;Polyangia;UASB-TL25;uncultured bacterium
myxo_otu1378	×	×	×	×	×	√	×	Bacteria;Myxococcota;Polyangia;Polyangiales;BIrii41;uncultured bacterium
myxo_otu1379	×	×	×	×	×	√	×	Bacteria;Myxococcota;Polyangia;PS-B29;uncultured bacterium
myxo_otu1380	×	×	×	×	×	√	×	Bacteria;Myxococcota;Polyangia;mle1-27;metagenome
myxo_otu1381	×	×	×	×	×	√	×	Bacteria;Myxococcota;Polyangia;Nannocystales;Nannocystaceae;Nannocystis;uncultured bacterium
myxo_otu1382	×	×	×	×	×	√	×	Bacteria;Myxococcota;Polyangia;Polyangiales;Polyangiaceae;Pajaroellobacter;uncultured bacterium
myxo_otu1383	×	×	×	×	×	√	×	Bacteria;Myxococcota;Polyangia;MidBa8;uncultured Myxococcales bacterium
myxo_otu1384	×	×	×	×	×	√	×	Bacteria;Myxococcota;bacteriap25;uncultured delta proteobacterium
myxo_otu1385	√	×	√	×	×	×	×	Bacteria;Myxococcota;Myxococcia;Myxococcales;Myxococcaceae;P3OB-42;uncultured bacterium
myxo_otu1386	×	×	√	×	×	×	×	Bacteria;Myxococcota;Polyangia;Polyangiales;Sandaracinaceae;Sandaracinus;uncultured bacterium
myxo_otu1387	×	×	√	×	×	×	×	Bacteria;Myxococcota;Polyangia;Polyangiales;Sandaracinaceae;uncultured;uncultured bacterium
myxo_otu1388	√	×	√	×	×	×	×	Bacteria;Myxococcota;Polyangia;mle1-27;metagenome
myxo_otu1389	×	×	√	×	×	×	×	Bacteria;Myxococcota;Polyangia;Haliangiales;Haliangiaceae;Haliangium;uncultured delta proteobacterium
myxo_otu1390	×	×	√	×	×	×	×	Bacteria;Myxococcota;Polyangia;mle1-27;metagenome
myxo_otu1391	×	×	√	×	×	×	×	Bacteria;Myxococcota;Polyangia;VHS-B3-70;uncultured delta proteobacterium
myxo_otu1392	×	×	√	×	×	×	×	Bacteria;Myxococcota;Polyangia;Polyangiales;Sandaracinaceae;uncultured;uncultured bacterium
myxo_otu1393	×	×	√	×	×	×	×	Bacteria;Myxococcota;bacteriap25;uncultured delta proteobacterium
myxo_otu1394	×	×	√	×	×	×	×	Bacteria;Myxococcota;bacteriap25;uncultured deep-sea bacterium
myxo_otu1395	×	×	√	×	×	×	×	Bacteria;Myxococcota;Polyangia;Polyangiales;Sandaracinaceae;uncultured;uncultured bacterium
myxo_otu1396	×	×	√	×	×	×	×	Bacteria;Myxococcota;bacteriap25;uncultured bacterium
myxo_otu1397	×	×	√	×	×	×	×	Bacteria;Myxococcota;Polyangia;Polyangiales;Sandaracinaceae;uncultured;uncultured bacterium
myxo_otu1398	×	×	√	×	×	×	×	Bacteria;Myxococcota;bacteriap25;uncultured bacterium
myxo_otu1399	×	×	√	×	×	×	×	Bacteria;Myxococcota;Polyangia;UASB-TL25;uncultured bacterium
myxo_otu1400	×	×	√	×	×	×	×	Bacteria;Myxococcota;bacteriap25;uncultured delta proteobacterium
myxo_otu1401	×	×	√	×	×	×	×	Bacteria;Myxococcota;Polyangia;Haliangiales;Haliangiaceae;Haliangium;uncultured bacterium
myxo_otu1402	×	×	√	×	×	×	×	Bacteria;Myxococcota;Polyangia;Polyangiales;BIrii41;uncultured bacterium
myxo_otu1403	×	×	√	×	×	×	×	Bacteria;Myxococcota;Polyangia;Haliangiales;Haliangiaceae;Haliangium;uncultured bacterium
myxo_otu1404	×	×	√	×	×	×	×	Bacteria;Myxococcota;Polyangia;Nannocystales;Nannocystaceae;Nannocystis;uncultured bacterium
myxo_otu1405	×	×	√	×	×	×	×	Bacteria;Myxococcota;Myxococcia;Myxococcales;Myxococcaceae;P3OB-42;uncultured organism
myxo_otu1406	×	×	√	×	×	×	×	Bacteria;Myxococcota;Polyangia;Polyangiales;Sandaracinaceae;uncultured;uncultured delta proteobacterium
myxo_otu1407	×	×	√	×	×	×	×	Bacteria;Myxococcota;Polyangia;Polyangiales;Sandaracinaceae;uncultured;uncultured Sorangiineae bacterium
myxo_otu1408	×	×	√	×	×	×	×	Bacteria;Myxococcota;bacteriap25;uncultured bacterium
myxo_otu1409	√	×	√	×	×	×	×	Bacteria;Myxococcota;bacteriap25;uncultured bacterium
myxo_otu1410	√	×	×	×	×	×	×	Bacteria;Myxococcota;bacteriap25;uncultured bacterium
myxo_otu1411	√	×	×	×	×	×	×	Bacteria;Myxococcota;Polyangia;Haliangiales;Haliangiaceae;Haliangium;uncultured bacterium
myxo_otu1412	√	×	×	×	×	×	×	Bacteria;Myxococcota;Polyangia;VHS-B4-70;uncultured bacterium
myxo_otu1413	√	×	×	×	×	×	×	Bacteria;Myxococcota;Polyangia;VHS-B3-70;uncultured delta proteobacterium
myxo_otu1414	√	×	×	×	×	×	×	Bacteria;Myxococcota;Polyangia;Polyangiales;Sandaracinaceae;uncultured;uncultured Sorangiineae bacterium
myxo_otu1415	√	×	×	×	×	×	×	Bacteria;Myxococcota;Myxococcia;Myxococcales;Myxococcaceae;P3OB-42;uncultured organism
myxo_otu1416	√	×	×	×	×	×	×	Bacteria;Myxococcota;Polyangia;Haliangiales;Haliangiaceae;Haliangium;uncultured bacterium
myxo_otu1417	√	×	×	×	×	×	×	Bacteria;Myxococcota;Polyangia;VHS-B4-70;uncultured delta proteobacterium
myxo_otu1418	√	×	×	×	×	×	×	Bacteria;Myxococcota;Polyangia;UASB-TL25;uncultured bacterium
myxo_otu1419	√	×	×	×	×	×	×	Bacteria;Myxococcota;Polyangia;Polyangiales;Eel-36e1D6;uncultured bacterium
myxo_otu1420	√	×	×	×	×	×	×	Bacteria;Myxococcota;Polyangia;VHS-B4-70;uncultured delta proteobacterium
myxo_otu1421	√	×	×	×	×	×	×	Bacteria;Myxococcota;Polyangia;Polyangiales;Sandaracinaceae;uncultured;uncultured Myxococcales bacterium
myxo_otu1422	√	×	×	×	×	×	×	Bacteria;Myxococcota;Polyangia;UASB-TL25;uncultured bacterium
myxo_otu1423	√	×	×	×	×	×	×	Bacteria;Myxococcota;Polyangia;Polyangiales;Eel-36e1D6;uncultured bacterium
myxo_otu1424	√	×	×	×	×	×	×	Bacteria;Myxococcota;Polyangia;Polyangiales;Eel-36e1D6;uncultured Polyangiaceae bacterium
myxo_otu1425	√	×	×	×	×	×	×	Bacteria;Myxococcota;Polyangia;Polyangiales;Sandaracinaceae;uncultured;uncultured delta proteobacterium
myxo_otu1426	√	×	×	×	×	×	×	Bacteria;Myxococcota;Polyangia;Polyangiales;Sandaracinaceae;Sandaracinus;uncultured bacterium
myxo_otu1427	√	×	×	×	×	×	×	Bacteria;Myxococcota;Polyangia;VHS-B4-70;uncultured bacterium
myxo_otu1428	√	×	×	×	×	×	×	Bacteria;Myxococcota;Polyangia;PS-B29;uncultured delta proteobacterium
myxo_otu1429	√	×	×	×	×	×	×	Bacteria;Myxococcota;Polyangia;Blfdi19;uncultured bacterium
myxo_otu1430	√	×	×	×	×	×	×	Bacteria;Myxococcota;Polyangia;Polyangiales;Sandaracinaceae;uncultured;uncultured delta proteobacterium
myxo_otu1431	√	×	×	×	×	×	×	Bacteria;Myxococcota;Polyangia;UASB-TL25;uncultured bacterium
myxo_otu1432	√	×	×	×	×	×	×	Bacteria;Myxococcota;Myxococcia;Myxococcales;Myxococcaceae;P3OB-42;uncultured bacterium
myxo_otu1433	√	×	×	×	×	×	×	Bacteria;Myxococcota;Polyangia;Polyangiales;BIrii41;uncultured Sorangiineae bacterium
myxo_otu1434	√	×	×	×	×	×	×	Bacteria;Myxococcota;Polyangia;Haliangiales;Haliangiaceae;Haliangium;bacterium enrichment culture clone Anammox_65
myxo_otu1435	√	×	×	×	×	×	×	Bacteria;Myxococcota;Polyangia;Haliangiales;Haliangiaceae;Haliangium;uncultured bacterium
myxo_otu1436	√	×	×	×	×	×	×	Bacteria;Myxococcota;Polyangia;UASB-TL25;uncultured bacterium
myxo_otu1437	√	×	×	×	×	×	×	Bacteria;Myxococcota;Polyangia;VHS-B3-70;uncultured bacterium
myxo_otu1438	√	×	×	×	×	×	×	Bacteria;Myxococcota;Polyangia;Polyangiales;Phaselicystidaceae;Phaselicystis;uncultured bacterium
myxo_otu1439	√	×	×	×	×	×	×	Bacteria;Myxococcota;Polyangia;Polyangiales;Sandaracinaceae;uncultured;uncultured delta proteobacterium
myxo_otu1440	√	×	×	×	×	×	×	Bacteria;Myxococcota;Polyangia;VHS-B4-70;uncultured delta proteobacterium
myxo_otu1441	√	×	×	×	×	×	×	Bacteria;Myxococcota;Polyangia;UASB-TL25;uncultured bacterium
myxo_otu1442	√	×	×	×	×	×	×	Bacteria;Myxococcota;Polyangia;Polyangiales;Polyangiaceae;Pajaroellobacter;metagenome
myxo_otu1443	√	×	×	×	×	×	×	Bacteria;Myxococcota;Polyangia;Blfdi19;uncultured bacterium
myxo_otu1444	√	×	×	×	×	×	×	Bacteria;Myxococcota;Myxococcia;Myxococcales;Myxococcaceae;P3OB-42;uncultured bacterium
myxo_otu1445	√	×	×	×	×	×	×	Bacteria;Myxococcota;Myxococcia;Myxococcales;Myxococcaceae;P3OB-42;uncultured bacterium
myxo_otu1446	√	×	×	×	×	×	×	Bacteria;Myxococcota;Polyangia;Blfdi19;uncultured delta proteobacterium
myxo_otu1447	√	×	×	×	×	×	×	Bacteria;Myxococcota;Myxococcia;Myxococcales;Myxococcaceae;P3OB-42;uncultured bacterium
myxo_otu1448	√	×	√	×	×	×	×	Bacteria;Myxococcota;Myxococcia;Myxococcales;Myxococcaceae;P3OB-42;uncultured bacterium
myxo_otu1449	√	×	×	×	×	×	×	Bacteria;Myxococcota;Polyangia;Polyangiales;Eel-36e1D6;uncultured delta proteobacterium
myxo_otu1450	√	×	×	×	×	×	×	Bacteria;Myxococcota;Myxococcia;Myxococcales;Myxococcaceae;P3OB-42;uncultured marine microorganism
myxo_otu1451	√	×	×	×	×	×	×	Bacteria;Myxococcota;Polyangia;Nannocystales;Nannocystaceae;uncultured;uncultured delta proteobacterium
myxo_otu1452	√	×	×	×	×	×	×	Bacteria;Myxococcota;Myxococcia;Myxococcales;Myxococcaceae;P3OB-42;uncultured bacterium
myxo_otu1453	√	×	×	×	×	×	×	Bacteria;Myxococcota;Polyangia;Blfdi19;uncultured bacterium
myxo_otu1454	√	×	×	×	×	×	×	Bacteria;Myxococcota;Myxococcia;Myxococcales;Myxococcaceae;P3OB-42;uncultured delta proteobacterium
myxo_otu1455	√	×	×	×	×	×	×	Bacteria;Myxococcota;Polyangia;Nannocystales;Nannocystaceae;uncultured;uncultured marine bacterium
myxo_otu1456	√	×	×	×	×	×	×	Bacteria;Myxococcota;Polyangia;Nannocystales;Nannocystaceae;Plesiocystis;Plesiocystis pacifica SIR-1
myxo_otu1457	√	×	×	×	×	×	×	Bacteria;Myxococcota;Polyangia;Polyangiales;Sandaracinaceae;uncultured;uncultured marine bacterium
myxo_otu1458	√	×	×	×	×	×	×	Bacteria;Myxococcota;Polyangia;Blfdi19;uncultured bacterium
myxo_otu1459	√	×	×	×	×	×	×	Bacteria;Myxococcota;Polyangia;Polyangiales;BIrii41;uncultured bacterium
myxo_otu1460	√	×	×	×	×	×	×	Bacteria;Myxococcota;Myxococcia;Myxococcales;Myxococcaceae;P3OB-42;uncultured delta proteobacterium
myxo_otu1461	√	×	×	×	×	×	×	Bacteria;Myxococcota;Myxococcia;Myxococcales;Myxococcaceae;P3OB-42;uncultured bacterium
myxo_otu1462	√	×	×	×	×	×	×	Bacteria;Myxococcota;Polyangia;Polyangiales;Sandaracinaceae;uncultured;uncultured delta proteobacterium
myxo_otu1463	√	×	×	×	×	×	×	Bacteria;Myxococcota;Polyangia;VHS-B3-70;uncultured marine bacterium
myxo_otu1464	√	×	×	×	×	×	×	Bacteria;Myxococcota;Polyangia;VHS-B3-70;uncultured bacterium
myxo_otu1465	√	×	×	×	×	×	×	Bacteria;Myxococcota;Polyangia;Blfdi19;uncultured bacterium
myxo_otu1466	√	×	×	×	×	×	×	Bacteria;Myxococcota;Polyangia;Polyangiales;Eel-36e1D6;uncultured Polyangiaceae bacterium
myxo_otu1467	√	×	×	×	×	×	×	Bacteria;Myxococcota;Polyangia;Haliangiales;Haliangiaceae;Haliangium;uncultured delta proteobacterium Sva0679
myxo_otu1468	√	×	×	×	×	×	×	Bacteria;Myxococcota;Myxococcia;Myxococcales;Myxococcaceae;P3OB-42;uncultured bacterium
myxo_otu1469	√	×	×	×	×	×	×	Bacteria;Myxococcota;Polyangia;VHS-B3-70;uncultured marine bacterium
myxo_otu1470	√	×	×	×	×	×	×	Bacteria;Myxococcota;Polyangia;VHS-B3-70;uncultured marine bacterium
myxo_otu1471	√	×	×	×	×	×	×	Bacteria;Myxococcota;Polyangia;Haliangiales;Haliangiaceae;Haliangium;uncultured bacterium
myxo_otu1472	√	×	×	×	×	×	×	Bacteria;Myxococcota;Polyangia;Blfdi19;uncultured bacterium
myxo_otu1473	√	×	×	×	×	×	×	Bacteria;Myxococcota;Myxococcia;Myxococcales;Myxococcaceae;P3OB-42;uncultured bacterium
myxo_otu1474	√	×	×	×	×	×	×	Bacteria;Myxococcota;Myxococcia;Myxococcales;Myxococcaceae;P3OB-42;uncultured marine bacterium
myxo_otu1475	√	×	×	×	×	×	×	Bacteria;Myxococcota;Myxococcia;Myxococcales;Myxococcaceae;P3OB-42;uncultured delta proteobacterium
myxo_otu1476	√	×	×	×	×	×	×	Bacteria;Myxococcota;Polyangia;Blfdi19;uncultured delta proteobacterium
myxo_otu1477	√	×	×	×	×	×	×	Bacteria;Myxococcota;Polyangia;mle1-27;metagenome
myxo_otu1478	√	×	×	×	×	×	×	Bacteria;Myxococcota;Polyangia;Polyangiales;Eel-36e1D6;uncultured delta proteobacterium
myxo_otu1479	√	×	√	×	×	×	×	Bacteria;Myxococcota;Polyangia;Polyangiales;Sandaracinaceae;Sandaracinus;uncultured delta proteobacterium
myxo_otu1480	√	×	×	×	×	×	×	Bacteria;Myxococcota;Polyangia;VHS-B3-70;uncultured marine bacterium
myxo_otu1481	√	×	×	×	×	×	×	Bacteria;Myxococcota;Polyangia;Haliangiales;Haliangiaceae;Haliangium;uncultured delta proteobacterium
myxo_otu1482	√	×	×	×	×	×	×	Bacteria;Myxococcota;Polyangia;Polyangiales;Sandaracinaceae;uncultured;uncultured marine bacterium
myxo_otu1483	√	×	×	×	×	×	×	Bacteria;Myxococcota;Polyangia;Polyangiales;Eel-36e1D6;uncultured bacterium
myxo_otu1484	√	×	×	×	×	×	×	Bacteria;Myxococcota;Myxococcia;Myxococcales;Myxococcaceae;P3OB-42;uncultured organism
myxo_otu1485	√	×	×	×	×	×	×	Bacteria;Myxococcota;Polyangia;Nannocystales;Nannocystaceae;uncultured;uncultured marine bacterium
myxo_otu1486	√	×	×	×	×	×	×	Bacteria;Myxococcota;Polyangia;Haliangiales;Haliangiaceae;Haliangium;metagenome
myxo_otu1487	√	×	√	×	×	×	×	Bacteria;Myxococcota;Polyangia;Polyangiales;BIrii41;uncultured bacterium
myxo_otu1488	√	×	√	×	×	×	×	Bacteria;Myxococcota;Myxococcia;Myxococcales;Myxococcaceae;P3OB-42;metagenome
myxo_otu1489	√	×	×	×	×	×	×	Bacteria;Myxococcota;Polyangia;Nannocystales;Nannocystaceae;Nannocystis;Nannocystis sp. 0558-ZXW50
myxo_otu1490	√	×	×	×	×	×	×	Bacteria;Myxococcota;Myxococcia;Myxococcales;Anaeromyxobacteraceae;Anaeromyxobacter;uncultured bacterium
myxo_otu1491	√	×	√	×	×	×	×	Bacteria;Myxococcota;Polyangia;Haliangiales;Haliangiaceae;Haliangium;metagenome
myxo_otu1492	√	×	√	×	×	×	×	Bacteria;Myxococcota;Polyangia;Polyangiales;BIrii41;uncultured soil bacterium
myxo_otu1493	√	×	×	×	×	×	×	Bacteria;Myxococcota;Polyangia;Polyangiales;BIrii41;uncultured bacterium
myxo_otu1494	√	×	×	×	×	×	×	Bacteria;Myxococcota;Polyangia;Polyangiales;Sandaracinaceae;Sandaracinus;uncultured bacterium
myxo_otu1495	√	×	×	×	×	×	×	Bacteria;Myxococcota;Polyangia;Polyangiales;Sandaracinaceae;uncultured;uncultured bacterium
myxo_otu1496	√	×	×	×	×	×	×	Bacteria;Myxococcota;Polyangia;Polyangiales;Phaselicystidaceae;Phaselicystis;uncultured delta proteobacterium
myxo_otu1497	√	×	×	×	×	×	×	Bacteria;Myxococcota;Polyangia;Polyangiales;Phaselicystidaceae;Phaselicystis;uncultured bacterium
myxo_otu1498	√	×	×	×	×	×	×	Bacteria;Myxococcota;Myxococcia;Myxococcales;27F-1492R;uncultured bacterium
myxo_otu1499	√	×	×	×	×	×	×	Bacteria;Myxococcota;Myxococcia;Myxococcales;Anaeromyxobacteraceae;Anaeromyxobacter;uncultured bacterium
myxo_otu1500	√	×	√	×	×	×	×	Bacteria;Myxococcota;Polyangia;Polyangiales;Polyangiaceae;Polyangium;Sorangiineae bacterium SBSr006
myxo_otu1501	√	×	×	×	×	×	×	Bacteria;Myxococcota;Polyangia;Haliangiales;Haliangiaceae;Haliangium;uncultured bacterium
myxo_otu1502	√	×	×	×	×	×	×	Bacteria;Myxococcota;Myxococcia;Myxococcales;Anaeromyxobacteraceae;Anaeromyxobacter;uncultured delta proteobacterium
myxo_otu1503	√	×	×	×	×	×	×	Bacteria;Myxococcota;Polyangia;Nannocystales;Nannocystaceae;uncultured;metagenome
myxo_otu1504	√	×	√	×	×	×	×	Bacteria;Myxococcota;Polyangia;Haliangiales;Haliangiaceae;Haliangium;uncultured delta proteobacterium
myxo_otu1505	√	×	×	×	×	×	×	Bacteria;Myxococcota;Polyangia;Blfdi19;uncultured prokaryote
myxo_otu1506	√	×	×	×	×	×	×	Bacteria;Myxococcota;Polyangia;Polyangiales;Polyangiaceae;Jahnella;Jahnella thaxteri
myxo_otu1507	√	×	×	×	×	×	×	Bacteria;Myxococcota;Myxococcia;Myxococcales;Myxococcaceae;uncultured;uncultured bacterium
myxo_otu1508	√	×	×	×	×	×	×	Bacteria;Myxococcota;Polyangia;Polyangiales;Sandaracinaceae;uncultured;uncultured delta proteobacterium
myxo_otu1509	√	×	×	×	×	×	×	Bacteria;Myxococcota;Polyangia;Polyangiales;BIrii41;uncultured bacterium
myxo_otu1510	√	×	×	×	×	×	×	Bacteria;Myxococcota;Polyangia;Polyangiales;Sandaracinaceae;Sandaracinus;uncultured bacterium
myxo_otu1511	√	×	×	×	×	×	×	Bacteria;Myxococcota;Polyangia;Polyangiales;Sandaracinaceae;uncultured;uncultured bacterium
myxo_otu1512	√	×	×	×	×	×	×	Bacteria;Myxococcota;Polyangia;Polyangiales;Sandaracinaceae;uncultured;uncultured bacterium
myxo_otu1513	√	×	√	×	×	×	×	Bacteria;Myxococcota;Myxococcia;Myxococcales;Myxococcaceae;P3OB-42;uncultured organism
myxo_otu1514	√	×	×	×	×	×	×	Bacteria;Myxococcota;Myxococcia;Myxococcales;Myxococcaceae;P3OB-42;uncultured bacterium
myxo_otu1515	√	×	×	×	×	×	×	Bacteria;Myxococcota;Polyangia;Blfdi19;uncultured bacterium
myxo_otu1516	√	×	×	×	×	×	×	Bacteria;Myxococcota;Myxococcia;Myxococcales;Myxococcaceae;P3OB-42;uncultured bacterium
myxo_otu1517	√	×	×	×	×	×	×	Bacteria;Myxococcota;Polyangia;Blfdi19;uncultured bacterium
myxo_otu1518	√	×	×	×	×	×	×	Bacteria;Myxococcota;Polyangia;UASB-TL25;uncultured Kofleriaceae bacterium
myxo_otu1519	√	×	√	×	×	×	×	Bacteria;Myxococcota;Polyangia;Polyangiales;Eel-36e1D6;uncultured bacterium
myxo_otu1520	√	×	×	×	×	×	×	Bacteria;Myxococcota;Polyangia;UASB-TL25;uncultured delta proteobacterium
myxo_otu1521	√	×	×	×	×	×	×	Bacteria;Myxococcota;Polyangia;Nannocystales;Nannocystaceae;uncultured;uncultured marine bacterium
myxo_otu1522	√	×	×	×	×	×	×	Bacteria;Myxococcota;Polyangia;Polyangiales;Sandaracinaceae;uncultured;uncultured organism
myxo_otu1523	√	×	×	×	×	×	×	Bacteria;Myxococcota;Polyangia;Polyangiales;Sandaracinaceae;uncultured;metagenome
myxo_otu1524	√	×	×	×	×	×	×	Bacteria;Myxococcota;bacteriap25;uncultured Geobacter sp.
myxo_otu1525	√	×	×	×	×	×	×	Bacteria;Myxococcota;Myxococcia;Myxococcales;Myxococcaceae;P3OB-42;uncultured bacterium
myxo_otu1526	√	×	×	×	×	×	×	Bacteria;Myxococcota;Polyangia;mle1-27;uncultured bacterium
myxo_otu1527	√	×	×	×	×	×	×	Bacteria;Myxococcota;Polyangia;VHS-B4-70;uncultured bacterium
myxo_otu1528	√	×	×	×	×	×	×	Bacteria;Myxococcota;Polyangia;UASB-TL25;uncultured organism
myxo_otu1529	√	×	√	×	×	×	×	Bacteria;Myxococcota;Polyangia;UASB-TL25;uncultured organism
myxo_otu1530	×	√	×	×	×	×	×	Bacteria;Myxococcota;Myxococcia;Myxococcales;Myxococcaceae;P3OB-42;uncultured organism
myxo_otu1531	×	√	×	×	×	×	×	Bacteria;Myxococcota;Polyangia;Polyangiales;Sandaracinaceae;uncultured;uncultured organism
myxo_otu1532	×	√	×	×	×	×	×	Bacteria;Myxococcota;Polyangia;MidBa8;uncultured delta proteobacterium
myxo_otu1533	×	√	×	×	×	×	×	Bacteria;Myxococcota;Polyangia;UASB-TL25;uncultured organism
myxo_otu1534	×	√	×	×	×	×	×	Bacteria;Myxococcota;Myxococcia;Myxococcales;Myxococcaceae;P3OB-42;uncultured bacterium
myxo_otu1535	×	√	×	×	×	×	×	Bacteria;Myxococcota;Polyangia;Nannocystales;Nannocystaceae;uncultured bacterium
myxo_otu1536	×	√	×	×	×	×	×	Bacteria;Myxococcota;bacteriap25;uncultured bacterium
myxo_otu1537	×	√	×	×	×	×	×	Bacteria;Myxococcota;Myxococcia;Myxococcales;Myxococcaceae;P3OB-42;uncultured bacterium
myxo_otu1538	×	√	×	×	×	×	×	Bacteria;Myxococcota;Polyangia;UASB-TL25;uncultured bacterium
myxo_otu1539	×	√	×	×	×	×	×	Bacteria;Myxococcota;Myxococcia;Myxococcales;Myxococcaceae;P3OB-42;uncultured bacterium
myxo_otu1540	×	√	×	×	×	×	×	Bacteria;Myxococcota;Polyangia;Polyangiales;Polyangiaceae;Chondromyces;Chondromyces crocatus
myxo_otu1541	×	√	×	×	×	×	×	Bacteria;Myxococcota;Polyangia;Haliangiales;Haliangiaceae;Haliangium;uncultured bacterium
myxo_otu1542	×	√	×	×	×	×	×	Bacteria;Myxococcota;Polyangia;Nannocystales;Nannocystaceae;uncultured;uncultured bacterium
myxo_otu1543	×	√	×	×	×	×	×	Bacteria;Myxococcota;Myxococcia;Myxococcales;Myxococcaceae;P3OB-42;uncultured bacterium
myxo_otu1544	×	√	×	×	×	×	×	Bacteria;Myxococcota;Polyangia;Polyangiales;Sandaracinaceae;uncultured;uncultured bacterium
myxo_otu1545	×	√	×	×	×	×	×	Bacteria;Myxococcota;Myxococcia;Myxococcales;Myxococcaceae;P3OB-42;uncultured organism
myxo_otu1546	×	√	×	×	×	×	×	Bacteria;Myxococcota;Myxococcia;Myxococcales;Myxococcaceae;P3OB-42;uncultured myxobacterium HF0130_06F04
myxo_otu1547	×	√	×	×	×	×	×	Bacteria;Myxococcota;Polyangia;UASB-TL25;uncultured bacterium
myxo_otu1548	×	√	×	×	×	×	×	Bacteria;Myxococcota;Polyangia;Polyangiales;Sandaracinaceae;uncultured;uncultured bacterium
myxo_otu1549	×	√	×	×	×	×	×	Bacteria;Myxococcota;Polyangia;Polyangiales;Polyangiaceae;Pajaroellobacter;uncultured bacterium
myxo_otu1550	×	√	×	×	×	×	×	Bacteria;Myxococcota;Polyangia;Polyangiales;Sandaracinaceae;Sandaracinus;uncultured soil bacterium
myxo_otu1551	×	√	×	×	×	×	×	Bacteria;Myxococcota;bacteriap25;uncultured organism
myxo_otu1552	×	√	×	×	×	×	×	Bacteria;Myxococcota;Polyangia;Polyangiales;Phaselicystidaceae;Phaselicystis;uncultured bacterium
myxo_otu1553	×	√	×	×	×	×	×	Bacteria;Myxococcota;Polyangia;Polyangiales;Sandaracinaceae;uncultured;uncultured Myxococcales bacterium
myxo_otu1554	×	√	×	×	×	×	×	Bacteria;Myxococcota;Polyangia;Polyangiales;Sandaracinaceae;Sandaracinus;uncultured delta proteobacterium
myxo_otu1555	×	√	×	×	×	×	×	Bacteria;Myxococcota;Polyangia;UASB-TL25;uncultured organism
myxo_otu1556	×	√	×	×	×	×	×	Bacteria;Myxococcota;Myxococcia;Myxococcales;Myxococcaceae;P3OB-42;uncultured bacterium
myxo_otu1557	×	√	×	×	×	×	×	Bacteria;Myxococcota;Polyangia;MidBa8;uncultured bacterium
myxo_otu1558	×	√	×	×	×	×	×	Bacteria;Myxococcota;Polyangia;Haliangiales;Haliangiaceae;Haliangium;uncultured bacterium
myxo_otu1559	×	√	×	×	×	×	×	Bacteria;Myxococcota;Polyangia;VHS-B4-70;uncultured delta proteobacterium
myxo_otu1560	×	√	×	×	×	×	×	Bacteria;Myxococcota;Myxococcia;Myxococcales;Myxococcaceae;P3OB-42;uncultured organism
myxo_otu1561	×	√	×	×	×	×	×	Bacteria;Myxococcota;Polyangia;VHS-B3-70;uncultured marine bacterium
myxo_otu1562	×	√	×	×	×	×	×	Bacteria;Myxococcota;bacteriap25;uncultured organism
myxo_otu1563	×	√	×	×	×	×	×	Bacteria;Myxococcota;Polyangia;UASB-TL25;uncultured bacterium
myxo_otu1564	×	√	×	×	×	×	×	Bacteria;Myxococcota;Myxococcia;Myxococcales;Myxococcaceae;P3OB-42;uncultured delta proteobacterium
myxo_otu1565	×	√	×	×	×	×	×	Bacteria;Myxococcota;bacteriap25;uncultured delta proteobacterium
myxo_otu1566	×	√	×	×	×	×	×	Bacteria;Myxococcota;Myxococcia;Myxococcales;Myxococcaceae;P3OB-42;uncultured organism
myxo_otu1567	×	√	×	×	×	×	×	Bacteria;Myxococcota;Myxococcia;Myxococcales;Myxococcaceae;P3OB-42;uncultured organism
myxo_otu1568	×	√	×	×	×	×	×	Bacteria;Myxococcota;Myxococcia;Myxococcales;Myxococcaceae;P3OB-42;uncultured bacterium
myxo_otu1569	×	√	×	×	×	×	×	Bacteria;Myxococcota;Polyangia;Nannocystales;Nannocystaceae;Enhygromyxa sp. SHK-4
myxo_otu1570	×	√	×	×	×	×	×	Bacteria;Myxococcota;Polyangia;Polyangiales;Eel-36e1D6;uncultured soil bacterium
myxo_otu1571	×	√	×	×	×	×	×	Bacteria;Myxococcota;Myxococcia;Myxococcales;Anaeromyxobacteraceae;Anaeromyxobacter;uncultured Green Bay ferromanganous micronodule bacterium MNF2
myxo_otu1572	×	√	×	×	×	×	×	Bacteria;Myxococcota;Myxococcia;Myxococcales;Myxococcaceae;P3OB-42;uncultured bacterium
myxo_otu1573	×	√	×	×	×	×	×	Bacteria;Myxococcota;Polyangia;Blfdi19;uncultured bacterium
myxo_otu1574	×	√	×	×	×	×	×	Bacteria;Myxococcota;Polyangia;PS-B29;uncultured organism
myxo_otu1575	×	√	×	×	×	×	×	Bacteria;Myxococcota;bacteriap25;uncultured bacterium
myxo_otu1576	×	√	×	×	×	×	×	Bacteria;Myxococcota;Myxococcia;Myxococcales;Myxococcaceae;P3OB-42;uncultured delta proteobacterium
myxo_otu1577	×	√	×	×	×	×	×	Bacteria;Myxococcota;Polyangia;Blfdi19;uncultured delta proteobacterium
myxo_otu1578	×	√	×	×	×	×	×	Bacteria;Myxococcota;Polyangia;PS-B29;uncultured delta proteobacterium
myxo_otu1579	×	√	×	×	×	×	×	Bacteria;Myxococcota;Polyangia;Haliangiales;Haliangiaceae;Haliangium;uncultured bacterium
myxo_otu1580	×	√	×	×	×	×	×	Bacteria;Myxococcota;Polyangia;UASB-TL25;uncultured organism
myxo_otu1581	×	√	×	×	×	×	×	Bacteria;Myxococcota;bacteriap25;uncultured Geobacter sp.
myxo_otu1582	×	√	×	×	×	×	×	Bacteria;Myxococcota;Polyangia;UASB-TL25;uncultured delta proteobacterium
myxo_otu1583	×	√	×	×	×	×	×	Bacteria;Myxococcota;Myxococcia;Myxococcales;Myxococcaceae;P3OB-42;uncultured Sorangiineae bacterium
myxo_otu1584	×	√	×	×	×	×	×	Bacteria;Myxococcota;Myxococcia;Myxococcales;Myxococcaceae;P3OB-42;uncultured delta proteobacterium
myxo_otu1585	×	√	×	×	×	×	×	Bacteria;Myxococcota;bacteriap25;Deltaproteobacteria bacterium RIFCSPLOWO2_02_FULL_40_36
myxo_otu1586	×	√	×	×	×	×	×	Bacteria;Myxococcota;Polyangia;Nannocystales;Nannocystaceae;uncultured delta proteobacterium
myxo_otu1587	×	√	×	×	×	×	×	Bacteria;Myxococcota;Myxococcia;Myxococcales;Myxococcaceae;P3OB-42;uncultured proteobacterium
myxo_otu1588	×	√	×	×	×	×	×	Bacteria;Myxococcota;Polyangia;Polyangiales;Sandaracinaceae;uncultured;uncultured bacterium
myxo_otu1589	×	√	√	×	×	×	×	Bacteria;Myxococcota;Myxococcia;Myxococcales;Myxococcaceae;P3OB-42;uncultured delta proteobacterium
myxo_otu1590	×	√	×	×	×	×	×	Bacteria;Myxococcota;Polyangia;UASB-TL25;uncultured bacterium
myxo_otu1591	×	√	×	×	×	×	×	Bacteria;Myxococcota;Polyangia;Haliangiales;Haliangiaceae;Haliangium;uncultured bacterium
myxo_otu1592	×	√	×	×	×	×	×	Bacteria;Myxococcota;Myxococcia;Myxococcales;Myxococcaceae;P3OB-42;uncultured bacterium
myxo_otu1593	×	√	×	×	×	×	×	Bacteria;Myxococcota;Polyangia;UASB-TL25;uncultured delta proteobacterium
myxo_otu1594	×	√	×	×	×	×	×	Bacteria;Myxococcota;Polyangia;Haliangiales;Haliangiaceae;Haliangium;uncultured bacterium
myxo_otu1595	×	√	×	×	×	×	×	Bacteria;Myxococcota;Polyangia;UASB-TL25;uncultured Kofleriaceae bacterium
myxo_otu1596	×	√	×	×	×	×	×	Bacteria;Myxococcota;Polyangia;Polyangiales;Eel-36e1D6;uncultured bacterium
myxo_otu1597	×	√	×	×	×	×	×	Bacteria;Myxococcota;Myxococcia;Myxococcales;Myxococcaceae;P3OB-42;uncultured organism
myxo_otu1598	×	√	×	×	×	×	×	Bacteria;Myxococcota;Polyangia;Polyangiales;Sandaracinaceae;uncultured;uncultured bacterium
myxo_otu1599	×	√	×	×	×	×	×	Bacteria;Myxococcota;Polyangia;Haliangiales;Haliangiaceae;Haliangium;uncultured bacterium
myxo_otu1600	×	√	×	×	×	×	×	Bacteria;Myxococcota;Polyangia;Polyangiales;Sandaracinaceae;uncultured;uncultured bacterium
myxo_otu1601	×	√	×	×	×	×	×	Bacteria;Myxococcota;Polyangia;UASB-TL25;uncultured organism
myxo_otu1602	×	√	×	×	×	×	×	Bacteria;Myxococcota;Myxococcia;Myxococcales;Myxococcaceae;P3OB-42;uncultured bacterium
myxo_otu1603	×	√	×	×	×	×	×	Bacteria;Myxococcota;Myxococcia;Myxococcales;Myxococcaceae;P3OB-42;uncultured bacterium
myxo_otu1604	×	×	√	×	×	×	×	Bacteria;Myxococcota;Polyangia;MidBa8;uncultured bacterium
myxo_otu1605	×	×	√	×	×	×	×	Bacteria;Myxococcota;Polyangia;Haliangiales;Haliangiaceae;Haliangium;Haliangium tepidum
myxo_otu1606	×	×	√	×	×	×	×	Bacteria;Myxococcota;Myxococcia;Myxococcales;Myxococcaceae;P3OB-42;uncultured bacterium
myxo_otu1607	×	×	√	×	×	×	×	Bacteria;Myxococcota;Polyangia;Polyangiales;BIrii41;uncultured bacterium
myxo_otu1608	×	×	√	×	×	×	×	Bacteria;Myxococcota;Polyangia;Polyangiales;Sandaracinaceae;uncultured;uncultured bacterium
myxo_otu1609	×	×	√	×	×	×	×	Bacteria;Myxococcota;Myxococcia;Myxococcales;Myxococcaceae;P3OB-42;uncultured bacterium
myxo_otu1610	×	×	√	×	×	×	×	Bacteria;Myxococcota;Polyangia;Blfdi19;uncultured bacterium
myxo_otu1611	×	×	√	×	×	×	×	Bacteria;Myxococcota;Polyangia;PS-B29;uncultured organism
myxo_otu1612	×	×	√	×	×	×	×	Bacteria;Myxococcota;Polyangia;Blfdi19;uncultured delta proteobacterium
myxo_otu1613	×	×	√	×	×	×	×	Bacteria;Myxococcota;Myxococcia;Myxococcales;Myxococcaceae;P3OB-42;uncultured bacterium
myxo_otu1614	×	×	√	×	×	×	×	Bacteria;Myxococcota;bacteriap25;uncultured delta proteobacterium
myxo_otu1615	×	×	√	×	×	×	×	Bacteria;Myxococcota;Polyangia;Polyangiales;Sandaracinaceae;uncultured;uncultured delta proteobacterium
myxo_otu1616	×	×	√	×	×	×	×	Bacteria;Myxococcota;Polyangia;VHS-B3-70;uncultured delta proteobacterium
myxo_otu1617	×	×	√	×	×	×	×	Bacteria;Myxococcota;bacteriap25;uncultured delta proteobacterium
myxo_otu1618	×	×	√	×	×	×	×	Bacteria;Myxococcota;Polyangia;UASB-TL25;uncultured Nannocystineae bacterium
myxo_otu1619	×	×	√	×	×	×	×	Bacteria;Myxococcota;bacteriap25;uncultured delta proteobacterium
myxo_otu1620	×	×	√	×	×	×	×	Bacteria;Myxococcota;Polyangia;Polyangiales;Sandaracinaceae;uncultured;uncultured bacterium
myxo_otu1621	×	×	√	×	×	×	×	Bacteria;Myxococcota;Myxococcia;Myxococcales;Myxococcaceae;P3OB-42;uncultured bacterium
myxo_otu1622	×	×	√	×	×	×	×	Bacteria;Myxococcota;Myxococcia;Myxococcales;Myxococcaceae;KD3-10;metagenome
myxo_otu1623	×	×	√	×	×	×	×	Bacteria;Myxococcota;Polyangia;Polyangiales;BIrii41;uncultured bacterium
myxo_otu1624	×	×	√	×	×	×	×	Bacteria;Myxococcota;Myxococcia;Myxococcales;Myxococcaceae;P3OB-42;uncultured bacterium
myxo_otu1625	×	×	√	×	×	×	×	Bacteria;Myxococcota;Polyangia;Haliangiales;Haliangiaceae;Haliangium;uncultured soil bacterium
myxo_otu1626	×	×	√	×	×	×	×	Bacteria;Myxococcota;bacteriap25;uncultured organism
myxo_otu1627	×	×	√	×	×	×	×	Bacteria;Myxococcota;Myxococcia;Myxococcales;Myxococcaceae;P3OB-42;uncultured organism
myxo_otu1628	×	×	√	×	×	×	×	Bacteria;Myxococcota;Polyangia;Haliangiales;Haliangiaceae;Haliangium;uncultured bacterium
myxo_otu1629	×	×	√	×	×	×	×	Bacteria;Myxococcota;Polyangia;Polyangiales;Sandaracinaceae;uncultured;uncultured bacterium
myxo_otu1630	×	×	√	×	×	×	×	Bacteria;Myxococcota;Myxococcia;Myxococcales;Myxococcaceae;P3OB-42;uncultured deep-sea bacterium
myxo_otu1631	×	×	√	×	×	×	×	Bacteria;Myxococcota;Myxococcia;Myxococcales;Vulgatibacteraceae;Vulgatibacter;uncultured Hyalangium sp.
myxo_otu1632	×	×	√	×	×	×	×	Bacteria;Myxococcota;Polyangia;Nannocystales;Nannocystaceae;Nannocystis;uncultured bacterium
myxo_otu1633	×	×	√	×	×	×	×	Bacteria;Myxococcota;Myxococcia;Myxococcales;Myxococcaceae;P3OB-42;uncultured delta proteobacterium
myxo_otu1634	×	×	√	×	×	×	×	Bacteria;Myxococcota;Polyangia;Haliangiales;Haliangiaceae;Haliangium;uncultured bacterium
myxo_otu1635	×	×	√	×	×	×	×	Bacteria;Myxococcota;Myxococcia;Myxococcales;Myxococcaceae;P3OB-42;uncultured bacterium
myxo_otu1636	×	×	√	×	×	×	×	Bacteria;Myxococcota;Polyangia;Blfdi19;uncultured bacterium
myxo_otu1637	×	×	√	×	×	×	×	Bacteria;Myxococcota;Polyangia;Blfdi19;uncultured delta proteobacterium
myxo_otu1638	×	×	√	×	×	×	×	Bacteria;Myxococcota;Myxococcia;Myxococcales;Myxococcaceae;P3OB-42;uncultured bacterium
myxo_otu1639	×	×	√	×	×	×	×	Bacteria;Myxococcota;Myxococcia;Myxococcales;Myxococcaceae;P3OB-42;uncultured deep-sea bacterium
myxo_otu1640	×	×	√	×	×	×	×	Bacteria;Myxococcota;Myxococcia;Myxococcales;Myxococcaceae;P3OB-42;uncultured organism
myxo_otu1641	×	×	√	×	×	×	×	Bacteria;Myxococcota;Polyangia;Polyangiales;Polyangiaceae;Pajaroellobacter;metagenome
myxo_otu1642	×	×	√	×	×	×	×	Bacteria;Myxococcota;Polyangia;PS-B29;uncultured delta proteobacterium
myxo_otu1643	×	×	√	×	×	×	×	Bacteria;Myxococcota;Myxococcia;Myxococcales;Myxococcaceae;P3OB-42;uncultured organism
myxo_otu1644	×	×	√	×	×	×	×	Bacteria;Myxococcota;Polyangia;Polyangiales;Sandaracinaceae;uncultured;uncultured bacterium
myxo_otu1645	×	×	√	×	×	×	×	Bacteria;Myxococcota;Polyangia;Blfdi19;uncultured delta proteobacterium
myxo_otu1646	×	×	√	×	×	×	×	Bacteria;Myxococcota;Polyangia;VHS-B4-70;uncultured Kofleriaceae bacterium
myxo_otu1647	×	×	√	×	×	×	×	Bacteria;Myxococcota;Polyangia;Haliangiales;Haliangiaceae;Haliangium;Haliangium ochraceum DSM 14365
myxo_otu1648	×	×	√	×	×	×	×	Bacteria;Myxococcota;Myxococcia;Myxococcales;Myxococcaceae;KD3-10;uncultured bacterium
myxo_otu1649	×	×	×	×	√	×	×	Bacteria;Myxococcota;Polyangia;MidBa8;uncultured bacterium
myxo_otu1650	×	×	×	×	√	×	×	Bacteria;Myxococcota;Myxococcia;Myxococcales;Myxococcaceae;Stigmatella;Stigmatella erecta
myxo_otu1651	×	×	×	×	√	×	×	Bacteria;Myxococcota;Polyangia;Blfdi19;uncultured bacterium
myxo_otu1652	×	×	×	×	√	×	×	Bacteria;Myxococcota;Polyangia;Polyangiales;Sandaracinaceae;uncultured;uncultured bacterium
myxo_otu1653	×	×	×	×	√	×	×	Bacteria;Myxococcota;bacteriap25;uncultured delta proteobacterium
myxo_otu1654	×	×	×	×	√	×	×	Bacteria;Myxococcota;Polyangia;Haliangiales;Haliangiaceae;Haliangium;uncultured bacterium
myxo_otu1655	×	×	×	×	√	×	×	Bacteria;Myxococcota;Myxococcia;Myxococcales;Myxococcaceae;P3OB-42;uncultured Sorangiineae bacterium
myxo_otu1656	×	×	×	×	√	×	×	Bacteria;Myxococcota;Polyangia;VHS-B3-70;uncultured bacterium
myxo_otu1657	×	×	×	×	√	×	×	Bacteria;Myxococcota;Polyangia;Polyangiales;BIrii41;metagenome
myxo_otu1658	×	×	×	×	√	×	×	Bacteria;Myxococcota;Polyangia;Polyangiales;Sandaracinaceae;Sandaracinus;uncultured delta proteobacterium
myxo_otu1659	×	×	×	×	√	×	×	Bacteria;Myxococcota;Polyangia;Blfdi19;uncultured prokaryote
myxo_otu1660	×	×	×	×	√	×	×	Bacteria;Myxococcota;Polyangia;Polyangiales;Eel-36e1D6;uncultured organism
myxo_otu1661	×	×	×	×	√	×	×	Bacteria;Myxococcota;Polyangia;MidBa8;uncultured delta proteobacterium
myxo_otu1662	×	×	×	×	√	×	×	Bacteria;Myxococcota;Polyangia;Polyangiales;Sandaracinaceae;uncultured;uncultured Myxococcales bacterium
myxo_otu1663	×	×	×	×	√	×	×	Bacteria;Myxococcota;Polyangia;Blfdi19;uncultured bacterium
myxo_otu1664	×	×	×	×	√	×	×	Bacteria;Myxococcota;bacteriap25;uncultured Geobacter sp.
myxo_otu1665	×	×	×	×	√	×	×	Bacteria;Myxococcota;Polyangia;Polyangiales;Polyangiaceae;Pajaroellobacter;Pajaroellobacter abortibovis
myxo_otu1666	×	×	×	×	√	×	×	Bacteria;Myxococcota;bacteriap25;uncultured delta proteobacterium
myxo_otu1667	×	×	√	×	×	×	×	Bacteria;Myxococcota;Polyangia;Polyangiales;BIrii41;uncultured bacterium
myxo_otu1668	×	×	√	×	×	×	×	Bacteria;Myxococcota;Polyangia;VHS-B3-70;uncultured marine bacterium
myxo_otu1669	×	×	√	×	×	×	×	Bacteria;Myxococcota;Polyangia;Polyangiales;Sandaracinaceae;uncultured;uncultured soil bacterium
myxo_otu1670	×	×	√	×	×	×	×	Bacteria;Myxococcota;Polyangia;Haliangiales;Haliangiaceae;Haliangium;uncultured delta proteobacterium
myxo_otu1671	×	×	√	×	×	×	×	Bacteria;Myxococcota;Myxococcia;Myxococcales;Myxococcaceae;P3OB-42;uncultured organism
myxo_otu1672	×	×	√	×	×	×	×	Bacteria;Myxococcota;Polyangia;UASB-TL25;uncultured Kofleriaceae bacterium
myxo_otu1673	×	×	√	×	×	×	×	Bacteria;Myxococcota;Myxococcia;Myxococcales;Myxococcaceae;P3OB-42;uncultured bacterium
myxo_otu1674	×	×	√	×	×	×	×	Bacteria;Myxococcota;bacteriap25;uncultured Geobacter sp.
myxo_otu1675	×	×	√	×	×	×	×	Bacteria;Myxococcota;Polyangia;Polyangiales;Sandaracinaceae;uncultured;metagenome
myxo_otu1676	×	×	√	×	×	×	×	Bacteria;Myxococcota;Myxococcia;Myxococcales;Myxococcaceae;P3OB-42;uncultured bacterium
myxo_otu1677	×	×	√	×	×	×	×	Bacteria;Myxococcota;Polyangia;MidBa8;uncultured bacterium
myxo_otu1678	×	×	√	×	×	×	×	Bacteria;Myxococcota;Polyangia;VHS-B3-70;uncultured bacterium
myxo_otu1679	×	×	√	×	×	×	×	Bacteria;Myxococcota;Polyangia;Polyangiales;Sandaracinaceae;uncultured;uncultured marine bacterium
myxo_otu1680	×	×	√	×	×	×	×	Bacteria;Myxococcota;Polyangia;Blfdi19;uncultured bacterium
myxo_otu1681	×	×	√	×	×	×	×	Bacteria;Myxococcota;Myxococcia;Myxococcales;Myxococcaceae;P3OB-42;uncultured bacterium
myxo_otu1682	×	×	√	×	×	×	×	Bacteria;Myxococcota;Polyangia;UASB-TL25;uncultured bacterium
myxo_otu1683	×	×	√	×	×	×	×	Bacteria;Myxococcota;bacteriap25;uncultured bacterium
myxo_otu1684	×	×	√	×	×	×	×	Bacteria;Myxococcota;Polyangia;Nannocystales;Nannocystaceae;uncultured delta proteobacterium
myxo_otu1685	×	×	√	×	×	×	×	Bacteria;Myxococcota;Polyangia;UASB-TL25;uncultured organism
myxo_otu1686	×	×	√	×	×	×	×	Bacteria;Myxococcota;Polyangia;mle1-27;uncultured bacterium
myxo_otu1687	×	×	√	×	×	×	×	Bacteria;Myxococcota;Polyangia;Polyangiales;BIrii41;uncultured bacterium
myxo_otu1688	×	×	√	×	×	×	×	Bacteria;Myxococcota;Polyangia;Blfdi19;uncultured delta proteobacterium
myxo_otu1689	×	×	√	×	×	×	×	Bacteria;Myxococcota;Polyangia;Haliangiales;Haliangiaceae;Haliangium;uncultured delta proteobacterium
myxo_otu1690	×	×	√	×	×	×	×	Bacteria;Myxococcota;Polyangia;Polyangiales;BIrii41;uncultured bacterium
myxo_otu1691	×	×	√	×	×	×	×	Bacteria;Myxococcota;Polyangia;Nannocystales;Nannocystaceae;Nannocystis;uncultured delta proteobacterium
myxo_otu1692	×	×	√	×	×	×	×	Bacteria;Myxococcota;Myxococcia;Myxococcales;Myxococcaceae;P3OB-42;uncultured bacterium
myxo_otu1693	×	×	√	×	×	×	×	Bacteria;Myxococcota;Polyangia;Polyangiales;Polyangiaceae;Labilithrix;uncultured bacterium
myxo_otu1694	×	×	√	×	×	×	×	Bacteria;Myxococcota;Polyangia;Blfdi19;uncultured delta proteobacterium
myxo_otu1695	×	×	√	×	×	×	×	Bacteria;Myxococcota;Polyangia;Polyangiales;Sandaracinaceae;uncultured;uncultured delta proteobacterium
myxo_otu1696	×	×	√	×	×	×	×	Bacteria;Myxococcota;Myxococcia;Myxococcales;Myxococcaceae;KD3-10;uncultured bacterium
myxo_otu1697	×	×	√	×	×	×	×	Bacteria;Myxococcota;bacteriap25;uncultured delta proteobacterium
myxo_otu1698	×	×	√	×	×	×	×	Bacteria;Myxococcota;Polyangia;Polyangiales;Sandaracinaceae;uncultured;uncultured bacterium
myxo_otu1699	×	×	√	×	×	×	×	Bacteria;Myxococcota;Polyangia;MSB-4B10;uncultured bacterium
myxo_otu1700	×	×	√	×	×	×	×	Bacteria;Myxococcota;Myxococcia;Myxococcales;Myxococcaceae;P3OB-42;uncultured organism
myxo_otu1701	×	×	√	×	×	×	×	Bacteria;Myxococcota;Myxococcia;Myxococcales;Myxococcaceae;P3OB-42;uncultured bacterium
myxo_otu1702	×	×	√	×	×	×	×	Bacteria;Myxococcota;Polyangia;Polyangiales;Sandaracinaceae;uncultured;uncultured delta proteobacterium
myxo_otu1703	×	×	√	×	×	×	×	Bacteria;Myxococcota;Myxococcia;Myxococcales;Myxococcaceae;P3OB-42;uncultured bacterium
myxo_otu1704	×	×	√	×	×	×	×	Bacteria;Myxococcota;Polyangia;Haliangiales;Haliangiaceae;Haliangium;uncultured bacterium
myxo_otu1705	×	×	√	×	×	×	×	Bacteria;Myxococcota;Polyangia;Haliangiales;Haliangiaceae;Haliangium;uncultured bacterium
myxo_otu1706	×	×	√	×	×	×	×	Bacteria;Myxococcota;Polyangia;UASB-TL25;uncultured organism
myxo_otu1707	×	×	√	×	×	×	×	Bacteria;Myxococcota;bacteriap25;uncultured bacterium
myxo_otu1708	×	×	√	×	×	×	×	Bacteria;Myxococcota;Polyangia;Haliangiales;Haliangiaceae;Haliangium;uncultured proteobacterium
myxo_otu1709	×	×	√	×	×	×	×	Bacteria;Myxococcota;Polyangia;Blfdi19;uncultured prokaryote
myxo_otu1710	×	×	√	×	×	×	×	Bacteria;Myxococcota;Polyangia;Blfdi19;uncultured prokaryote
myxo_otu1711	×	×	√	×	×	×	×	Bacteria;Myxococcota;Polyangia;Polyangiales;Sandaracinaceae;uncultured;uncultured bacterium
myxo_otu1712	×	×	√	×	×	×	×	Bacteria;Myxococcota;Myxococcia;Myxococcales;Myxococcaceae;P3OB-42;uncultured organism
myxo_otu1713	×	×	√	×	×	×	×	Bacteria;Myxococcota;Polyangia;Blfdi19;uncultured delta proteobacterium
myxo_otu1714	×	×	√	×	×	×	×	Bacteria;Myxococcota;Polyangia;Blfdi19;uncultured delta proteobacterium
myxo_otu1715	×	×	√	×	×	×	×	Bacteria;Myxococcota;Myxococcia;Myxococcales;Myxococcaceae;P3OB-42;uncultured organism
myxo_otu1716	×	×	√	×	×	×	×	Bacteria;Myxococcota;Polyangia;Blfdi19;uncultured delta proteobacterium
myxo_otu1717	×	×	√	×	×	×	×	Bacteria;Myxococcota;Polyangia;Haliangiales;Haliangiaceae;Haliangium;uncultured bacterium
myxo_otu1718	×	×	√	×	×	×	×	Bacteria;Myxococcota;Myxococcia;Myxococcales;Myxococcaceae;uncultured;uncultured bacterium
myxo_otu1719	×	×	√	×	×	×	×	Bacteria;Myxococcota;Polyangia;Blfdi19;uncultured bacterium
myxo_otu1720	×	×	√	×	×	×	×	Bacteria;Myxococcota;Polyangia;Blfdi19;uncultured delta proteobacterium
myxo_otu1721	×	×	√	×	×	×	×	Bacteria;Myxococcota;Polyangia;VHS-B3-70;uncultured bacterium
myxo_otu1722	×	×	√	×	×	×	×	Bacteria;Myxococcota;Myxococcia;Myxococcales;Myxococcaceae;P3OB-42;uncultured organism
myxo_otu1723	×	×	√	×	×	×	×	Bacteria;Myxococcota;bacteriap25;uncultured organism
myxo_otu1724	×	×	√	×	×	×	×	Bacteria;Myxococcota;Myxococcia;Myxococcales;Myxococcaceae;P3OB-42;uncultured bacterium
myxo_otu1725	×	×	√	×	×	×	×	Bacteria;Myxococcota;Polyangia;Polyangiales;Polyangiaceae;Pajaroellobacter;uncultured delta proteobacterium
myxo_otu1726	×	×	√	×	×	×	×	Bacteria;Myxococcota;Polyangia;Polyangiales;Polyangiaceae;Pajaroellobacter;uncultured bacterium
myxo_otu1727	×	×	√	×	×	×	×	Bacteria;Myxococcota;Myxococcia;Myxococcales;Myxococcaceae;P3OB-42;uncultured delta proteobacterium
myxo_otu1728	×	×	√	×	×	×	×	Bacteria;Myxococcota;Polyangia;Haliangiales;Haliangiaceae;Haliangium;uncultured Myxococcales bacterium
myxo_otu1729	×	×	√	×	×	×	×	Bacteria;Myxococcota;Polyangia;Polyangiales;Sandaracinaceae;uncultured;uncultured bacterium
myxo_otu1730	×	×	√	×	×	×	×	Bacteria;Myxococcota;Polyangia;Haliangiales;Haliangiaceae;Haliangium;uncultured bacterium
myxo_otu1731	×	×	√	×	×	×	×	Bacteria;Myxococcota;Polyangia;MidBa8;uncultured bacterium
myxo_otu1732	×	×	√	×	×	×	×	Bacteria;Myxococcota;Polyangia;MSB-4B10;uncultured delta proteobacterium
myxo_otu1733	×	×	√	×	×	×	×	Bacteria;Myxococcota;Myxococcia;Myxococcales;Myxococcaceae;P3OB-42;uncultured organism
myxo_otu1734	×	×	√	×	×	×	×	Bacteria;Myxococcota;Polyangia;Polyangiales;BIrii41;uncultured bacterium
myxo_otu1735	×	×	√	×	×	×	×	Bacteria;Myxococcota;Polyangia;Polyangiales;Polyangiaceae;Pajaroellobacter;uncultured bacterium
myxo_otu1736	×	×	√	×	×	×	×	Bacteria;Myxococcota;Myxococcia;Myxococcales;Myxococcaceae;P3OB-42;uncultured bacterium
myxo_otu1737	×	×	√	×	×	×	×	Bacteria;Myxococcota;Polyangia;Haliangiales;Haliangiaceae;Haliangium;uncultured bacterium
myxo_otu1738	×	×	√	×	×	×	×	Bacteria;Myxococcota;Polyangia;Haliangiales;Haliangiaceae;Haliangium;uncultured bacterium
myxo_otu1739	×	×	√	×	×	×	×	Bacteria;Myxococcota;bacteriap25;uncultured organism
myxo_otu1740	×	×	√	×	×	×	×	Bacteria;Myxococcota;Polyangia;UASB-TL25;uncultured bacterium
myxo_otu1741	×	×	√	×	×	×	×	Bacteria;Myxococcota;bacteriap25;uncultured organism
myxo_otu1742	×	×	√	×	×	×	×	Bacteria;Myxococcota;Polyangia;Haliangiales;Haliangiaceae;Haliangium;uncultured bacterium
myxo_otu1743	×	×	√	×	×	×	×	Bacteria;Myxococcota;Polyangia;Nannocystales;Nannocystaceae;Nannocystis;uncultured bacterium
myxo_otu1744	×	×	√	×	×	×	×	Bacteria;Myxococcota;Myxococcia;Myxococcales;Myxococcaceae;P3OB-42;uncultured organism
myxo_otu1745	×	×	√	×	×	×	×	Bacteria;Myxococcota;Polyangia;MidBa8;uncultured organism
myxo_otu1746	×	×	√	×	×	×	×	Bacteria;Myxococcota;Myxococcia;Myxococcales;Myxococcaceae;P3OB-42;uncultured organism
myxo_otu1747	×	×	√	×	×	×	×	Bacteria;Myxococcota;Polyangia;VHS-B4-70;uncultured Kofleriaceae bacterium
myxo_otu1748	×	×	√	×	×	×	×	Bacteria;Myxococcota;Polyangia;Haliangiales;Haliangiaceae;Haliangium;uncultured bacterium
myxo_otu1749	×	×	√	×	×	×	×	Bacteria;Myxococcota;Polyangia;UASB-TL25;uncultured Kofleriaceae bacterium
myxo_otu1750	×	×	√	×	×	×	×	Bacteria;Myxococcota;Polyangia;UASB-TL25;uncultured organism
myxo_otu1751	×	×	√	×	×	×	×	Bacteria;Myxococcota;Myxococcia;Myxococcales;Myxococcaceae;P3OB-42;uncultured bacterium
myxo_otu1752	×	×	√	×	×	×	×	Bacteria;Myxococcota;Polyangia;Polyangiales;Phaselicystidaceae;Phaselicystis;uncultured bacterium
myxo_otu1753	×	×	√	×	×	×	×	Bacteria;Myxococcota;Polyangia;Polyangiales;BIrii41;uncultured bacterium
myxo_otu1754	×	×	√	×	×	×	×	Bacteria;Myxococcota;Myxococcia;Myxococcales;Myxococcaceae;P3OB-42;uncultured organism
myxo_otu1755	×	×	√	×	×	×	×	Bacteria;Myxococcota;Polyangia;MidBa8;uncultured bacterium
myxo_otu1756	×	×	√	×	×	×	×	Bacteria;Myxococcota;Polyangia;Blfdi19;Anaeromyxobacter dehalogenans
myxo_otu1757	×	×	√	×	×	×	×	Bacteria;Myxococcota;Myxococcia;Myxococcales;Myxococcaceae;P3OB-42;uncultured bacterium
myxo_otu1758	×	×	√	×	×	×	×	Bacteria;Myxococcota;Myxococcia;Myxococcales;Myxococcaceae;P3OB-42;uncultured bacterium
myxo_otu1759	×	×	√	×	×	×	×	Bacteria;Myxococcota;bacteriap25;uncultured Geobacter sp.
myxo_otu1760	×	×	√	×	×	×	×	Bacteria;Myxococcota;Polyangia;Polyangiales;Phaselicystidaceae;Phaselicystis;uncultured bacterium
myxo_otu1761	×	×	√	×	×	×	×	Bacteria;Myxococcota;Myxococcia;Myxococcales;Myxococcaceae;P3OB-42;uncultured bacterium
myxo_otu1762	×	×	√	×	×	×	×	Bacteria;Myxococcota;Polyangia;Blfdi19;uncultured Cystobacterineae bacterium
myxo_otu1763	×	×	√	×	×	×	×	Bacteria;Myxococcota;bacteriap25;uncultured bacterium
myxo_otu1764	×	×	√	×	×	×	×	Bacteria;Myxococcota;Polyangia;UASB-TL25;uncultured organism
myxo_otu1765	×	×	√	×	×	×	×	Bacteria;Myxococcota;Polyangia;Polyangiales;Phaselicystidaceae;Phaselicystis;uncultured prokaryote
myxo_otu1766	×	×	√	×	×	×	×	Bacteria;Myxococcota;Myxococcia;Myxococcales;Myxococcaceae;P3OB-42;uncultured bacterium
myxo_otu1767	×	×	√	×	×	×	×	Bacteria;Myxococcota;Polyangia;Blfdi19;metagenome
myxo_otu1768	×	×	√	×	×	×	×	Bacteria;Myxococcota;Myxococcia;Myxococcales;Myxococcaceae;P3OB-42;uncultured organism
myxo_otu1769	×	×	√	×	×	×	×	Bacteria;Myxococcota;Polyangia;Polyangiales;BIrii41;uncultured organism
myxo_otu1770	×	×	√	×	×	×	×	Bacteria;Myxococcota;Myxococcia;Myxococcales;Myxococcaceae;P3OB-42;uncultured bacterium
myxo_otu1771	×	×	√	×	×	×	×	Bacteria;Myxococcota;Polyangia;Polyangiales;Phaselicystidaceae;Phaselicystis;metagenome
myxo_otu1772	×	×	√	×	×	×	×	Bacteria;Myxococcota;Polyangia;Polyangiales;Sandaracinaceae;uncultured;uncultured delta proteobacterium
myxo_otu1773	×	×	√	×	×	×	×	Bacteria;Myxococcota;Myxococcia;Myxococcales;Myxococcaceae;P3OB-42;Deltaproteobacteria bacterium RIFOXYB12_FULL_58_9
myxo_otu1774	×	×	√	×	×	×	×	Bacteria;Myxococcota;Polyangia;mle1-27;uncultured bacterium
myxo_otu1775	×	×	√	×	×	×	×	Bacteria;Myxococcota;Myxococcia;Myxococcales;Myxococcaceae;P3OB-42;uncultured bacterium
myxo_otu1776	×	×	√	×	×	×	×	Bacteria;Myxococcota;Myxococcia;Myxococcales;Myxococcaceae;P3OB-42;uncultured deep-sea bacterium
myxo_otu1777	×	×	√	×	×	×	×	Bacteria;Myxococcota;Polyangia;VHS-B4-70;uncultured bacterium
myxo_otu1778	×	×	√	×	×	×	×	Bacteria;Myxococcota;Polyangia;Haliangiales;Haliangiaceae;Haliangium;uncultured bacterium
myxo_otu1779	×	×	√	×	×	×	×	Bacteria;Myxococcota;Polyangia;Polyangiales;Sandaracinaceae;uncultured;uncultured marine bacterium
myxo_otu1780	×	×	√	×	×	×	×	Bacteria;Myxococcota;Polyangia;Polyangiales;Sandaracinaceae;uncultured;uncultured bacterium
myxo_otu1781	×	×	√	×	×	×	×	Bacteria;Myxococcota;Polyangia;UASB-TL25;uncultured bacterium
myxo_otu1782	×	×	√	×	×	×	×	Bacteria;Myxococcota;Polyangia;Polyangiales;Phaselicystidaceae;Phaselicystis;uncultured bacterium
myxo_otu1783	×	×	√	×	×	×	×	Bacteria;Myxococcota;Myxococcia;Myxococcales;Myxococcaceae;P3OB-42;uncultured bacterium
myxo_otu1784	×	×	√	×	×	×	×	Bacteria;Myxococcota;Polyangia;Haliangiales;Haliangiaceae;Haliangium;uncultured bacterium
myxo_otu1785	×	×	√	×	×	×	×	Bacteria;Myxococcota;Polyangia;Blfdi19;uncultured bacterium
myxo_otu1786	×	×	√	×	×	×	×	Bacteria;Myxococcota;Myxococcia;Myxococcales;Myxococcaceae;P3OB-42;uncultured Archangiaceae bacterium
myxo_otu1787	×	×	√	×	×	×	×	Bacteria;Myxococcota;Polyangia;VHS-B3-70;uncultured delta proteobacterium
myxo_otu1788	×	×	√	×	×	×	×	Bacteria;Myxococcota;Polyangia;Polyangiales;BIrii41;uncultured soil bacterium
myxo_otu1789	×	×	√	×	×	×	×	Bacteria;Myxococcota;Polyangia;Haliangiales;Haliangiaceae;Haliangium;uncultured bacterium
myxo_otu1790	×	×	√	×	×	×	×	Bacteria;Myxococcota;Polyangia;Polyangiales;Polyangiaceae;Pajaroellobacter;uncultured bacterium
myxo_otu1791	×	×	√	×	×	×	×	Bacteria;Myxococcota;Polyangia;MSB-4B10;uncultured bacterium
myxo_otu1792	×	×	√	×	×	×	×	Bacteria;Myxococcota;Polyangia;Blfdi19;uncultured bacterium
myxo_otu1793	×	×	√	×	×	×	×	Bacteria;Myxococcota;Polyangia;Polyangiales;Sandaracinaceae;uncultured;uncultured delta proteobacterium
myxo_otu1794	×	×	√	×	×	×	×	Bacteria;Myxococcota;Myxococcia;Myxococcales;Myxococcaceae;P3OB-42;uncultured Sorangiineae bacterium
myxo_otu1795	×	×	√	×	×	×	×	Bacteria;Myxococcota;Polyangia;Polyangiales;Sandaracinaceae;uncultured;uncultured delta proteobacterium
myxo_otu1796	×	×	√	×	×	×	×	Bacteria;Myxococcota;Myxococcia;Myxococcales;Myxococcaceae;P3OB-42;uncultured bacterium
myxo_otu1797	×	×	√	×	×	×	×	Bacteria;Myxococcota;Myxococcia;Myxococcales;Myxococcaceae;P3OB-42;uncultured organism
myxo_otu1798	×	×	√	×	×	×	×	Bacteria;Myxococcota;Polyangia;Haliangiales;Haliangiaceae;Haliangium;uncultured bacterium
myxo_otu1799	×	×	√	×	×	×	×	Bacteria;Myxococcota;Myxococcia;Myxococcales;Myxococcaceae;P3OB-42;uncultured organism
myxo_otu1800	×	×	√	×	×	×	×	Bacteria;Myxococcota;Polyangia;Haliangiales;Haliangiaceae;Haliangium;uncultured bacterium
myxo_otu1801	×	×	√	×	×	×	×	Bacteria;Myxococcota;bacteriap25;uncultured bacterium
myxo_otu1802	×	×	√	×	×	×	×	Bacteria;Myxococcota;Polyangia;Polyangiales;Sandaracinaceae;uncultured;uncultured delta proteobacterium
myxo_otu1803	×	×	√	×	×	×	×	Bacteria;Myxococcota;Polyangia;Polyangiales;Phaselicystidaceae;Phaselicystis;uncultured bacterium
myxo_otu1804	×	×	√	×	×	×	×	Bacteria;Myxococcota;Polyangia;UASB-TL25;uncultured bacterium
myxo_otu1805	×	×	√	×	×	×	×	Bacteria;Myxococcota;Myxococcia;Myxococcales;Myxococcaceae;uncultured;uncultured bacterium
myxo_otu1806	×	×	√	×	×	×	×	Bacteria;Myxococcota;Polyangia;UASB-TL25;uncultured delta proteobacterium
myxo_otu1807	×	×	√	×	×	×	×	Bacteria;Myxococcota;Polyangia;Haliangiales;Haliangiaceae;Haliangium;uncultured bacterium
myxo_otu1808	×	×	√	×	×	×	×	Bacteria;Myxococcota;Polyangia;mle1-27;uncultured bacterium
myxo_otu1809	×	×	√	×	×	×	×	Bacteria;Myxococcota;Polyangia;Haliangiales;Haliangiaceae;Haliangium;uncultured soil bacterium
myxo_otu1810	×	×	√	×	×	×	×	Bacteria;Myxococcota;Myxococcia;Myxococcales;Myxococcaceae;P3OB-42;uncultured bacterium
myxo_otu1811	×	×	√	×	×	×	×	Bacteria;Myxococcota;Polyangia;MidBa8;uncultured bacterium
myxo_otu1812	×	×	√	×	×	×	×	Bacteria;Myxococcota;Myxococcia;Myxococcales;Anaeromyxobacteraceae;Anaeromyxobacter;uncultured bacterium
myxo_otu1813	×	×	√	×	×	×	×	Bacteria;Myxococcota;Polyangia;Nannocystales;Nannocystaceae;Nannocystis;uncultured bacterium
myxo_otu1814	×	×	×	×	×	√	×	Bacteria;Myxococcota;Polyangia;Polyangiales;BIrii41;uncultured bacterium
myxo_otu1815	×	×	×	×	×	√	×	Bacteria;Myxococcota;Polyangia;UASB-TL25;uncultured bacterium
myxo_otu1816	×	×	×	×	×	√	×	Bacteria;Myxococcota;Polyangia;Blfdi19;uncultured bacterium
myxo_otu1817	×	×	×	×	×	√	×	Bacteria;Myxococcota;Polyangia;Polyangiales;Sandaracinaceae;uncultured;uncultured bacterium
myxo_otu1818	×	×	×	×	×	√	×	Bacteria;Myxococcota;bacteriap25;uncultured delta proteobacterium
myxo_otu1819	×	×	×	×	×	√	×	Bacteria;Myxococcota;Polyangia;Polyangiales;Polyangiaceae;Pajaroellobacter;metagenome
myxo_otu1820	×	×	×	×	×	√	×	Bacteria;Myxococcota;Polyangia;Polyangiales;Sandaracinaceae;uncultured;uncultured soil bacterium
myxo_otu1821	×	×	×	×	×	√	×	Bacteria;Myxococcota;Myxococcia;Myxococcales;Myxococcaceae;P3OB-42;Deltaproteobacteria bacterium RIFOXYB12_FULL_58_9
myxo_otu1822	×	×	×	×	×	√	×	Bacteria;Myxococcota;Polyangia;Polyangiales;Polyangiaceae;Sorangium;uncultured Polyangiaceae bacterium
myxo_otu1823	×	×	×	×	×	√	×	Bacteria;Myxococcota;Polyangia;Haliangiales;Haliangiaceae;Haliangium;uncultured bacterium
myxo_otu1824	×	×	×	×	×	√	×	Bacteria;Myxococcota;Polyangia;UASB-TL25;uncultured bacterium
myxo_otu1825	×	×	×	×	×	√	×	Bacteria;Myxococcota;Polyangia;UASB-TL25;uncultured delta proteobacterium
myxo_otu1826	×	×	×	×	×	√	×	Bacteria;Myxococcota;Myxococcia;Myxococcales;Myxococcaceae;P3OB-42;uncultured bacterium
myxo_otu1827	×	×	×	×	×	√	×	Bacteria;Myxococcota;Myxococcia;Myxococcales;Myxococcaceae;KD3-10;metagenome
myxo_otu1828	×	×	×	×	×	√	×	Bacteria;Myxococcota;Polyangia;Polyangiales;Sandaracinaceae;uncultured;uncultured bacterium
myxo_otu1829	×	×	×	×	×	√	×	Bacteria;Myxococcota;Myxococcia;Myxococcales;Myxococcaceae;P3OB-42;uncultured organism
myxo_otu1830	×	×	×	×	×	√	×	Bacteria;Myxococcota;Myxococcia;Myxococcales;Myxococcaceae;P3OB-42;uncultured bacterium
myxo_otu1831	×	×	×	×	×	√	×	Bacteria;Myxococcota;Polyangia;Blfdi19;uncultured bacterium
myxo_otu1832	×	×	×	×	×	√	×	Bacteria;Myxococcota;Polyangia;VHS-B4-70;uncultured bacterium

## Sheet: S3
No.	Sample-id	latitude_deg	longitude_deg	Depth	Temperature	Mean_Annual_Precipitation	Mean_Diurnal_Range	Precipitation_Seasonality	pH	Salinity	TC(g/kg)	TOC(g/kg)	TP(g/kg)	TS(g/kg)	TN(g/kg)	NH4(mg/kg)	NO3(mg/kg)	Sediment type	Year-month	Season	Reference
1	MF1-202103	22.526	114.026	0.1	31.2	1950.5	6.46135	77.3001	7.41	24	18.51	17.6157	0.971592	1.76926	1.42144	94.2885	4.22141	mudflat	2021-03-01	Dry	This study
2	MF1-202104	22.526	114.026	0.1	24.5	1950.5	6.46135	77.3001	7.21	16	18.2	17.9194	0.909471	2.00933	0.974065	90.7133	5.50656	mudflat	2021-04-01	Wet	This study
3	MF1-202105	22.526	114.026	0.1	37.7	1950.5	6.46135	77.3001	6.93	10	23.26	22.9468	1.00257	3.28687	1.0721	76.2944	5.06197	mudflat	2021-05-01	Wet	This study
4	MF1-202106	22.526	114.026	0.1	35.1	1950.5	6.46135	77.3001	7.44	9	19.56	18.5532	0.957039	2.18608	1.33368	111.416	5.11324	mudflat	2021-06-01	Wet	This study
5	MF1-202107	22.526	114.026	0.1	36.3	1950.5	6.46135	77.3001	7.28	5	19.74	18.3161	1.05338	1.95617	1.42097	124.846	5.52187	mudflat	2021-07-01	Wet	This study
6	MF1-202108	22.526	114.026	0.1	41.8	1950.5	6.46135	77.3001	7.29	5	23.04	22.276	1.17571	2.15297	1.26388	156.851	3.56774	mudflat	2021-08-01	Wet	This study
7	MF1-202109	22.526	114.026	0.1	35.9	1950.5	6.46135	77.3001	7.59	10	18.28	18.1223	0.973179	2.24918	1.41412	99.4769	6.57078	mudflat	2021-09-01	Wet	This study
8	MF1-202110	22.526	114.026	0.1	36.9	1950.5	6.46135	77.3001	7.54	12	20.86	19.659	0.919949	2.00594	1.41115	90.3887	6.99158	mudflat	2021-10-01	Dry	This study
9	MF1-202111	22.526	114.026	0.1	27.8	1950.5	6.46135	77.3001	6.92	15	19.79	18.6254	1.01751	2.12845	1.34317	93.0775	4.12881	mudflat	2021-11-01	Dry	This study
10	MF1-202112	22.526	114.026	0.1	19.5	1950.5	6.46135	77.3001	7.66	17	19.96	18.097	0.870877	1.22684	1.29039	97.0178	5.9438	mudflat	2021-12-01	Dry	This study
11	MF1-202201	22.526	114.026	0.1	20.6	1950.5	6.46135	77.3001	7.71	22	20.98	20.4755	0.849721	2.84492	1.17426	83.6263	10.274	mudflat	2022-01-01	Dry	This study
12	MF2-202103	22.53	114.019	0.1	31.2	1950.5	6.46135	77.3001	7.14	21	33.54	30.1245	1.05383	2.8014	2.1576	105.73	2.82114	mudflat	2021-03-01	Dry	This study
13	MF2-202104	22.53	114.019	0.1	25	1950.5	6.46135	77.3001	6.99	16	37.59	33.0744	1.36747	2.13433	2.36346	137.049	8.96293	mudflat	2021-04-01	Wet	This study
14	MF2-202105	22.53	114.019	0.1	37.2	1950.5	6.46135	77.3001	6.77	14	42.98	41.3558	1.2124	2.81082	2.23283	121.487	8.22979	mudflat	2021-05-01	Wet	This study
15	MF2-202106	22.53	114.019	0.1	32.9	1950.5	6.46135	77.3001	6.79	13	51.32	41.25	1.03392	2.79552	2.69053	107.367	5.08531	mudflat	2021-06-01	Wet	This study
16	MF2-202107	22.53	114.019	0.1	31	1950.5	6.46135	77.3001	6.8	12	67.28	60.7355	1.01508	2.94497	3.06499	118.37	7.85801	mudflat	2021-07-01	Wet	This study
17	MF2-202108	22.53	114.019	0.1	36.2	1950.5	6.46135	77.3001	6.82	7	67.33	60.3564	0.920758	2.60952	3.74371	115.898	5.21694	mudflat	2021-08-01	Wet	This study
18	MF2-202109	22.53	114.019	0.1	35.4	1950.5	6.46135	77.3001	6.92	10	55.01	50.094	1.02676	1.53275	3.18991	101.192	5.09576	mudflat	2021-09-01	Wet	This study
19	MF2-202110	22.53	114.019	0.1	31.2	1950.5	6.46135	77.3001	7.01	15	64.93	62.6452	0.82302	0.940211	3.32293	98.8551	8.32829	mudflat	2021-10-01	Dry	This study
20	MF2-202111	22.53	114.019	0.1	21.4	1950.5	6.46135	77.3001	6.58	16	52.86	43.2128	0.970536	0.674236	2.71741	60.117	3.74347	mudflat	2021-11-01	Dry	This study
21	MF2-202112	22.53	114.019	0.1	17.4	1950.5	6.46135	77.3001	6.88	17	61.98	56.8278	0.935321	0.758672	3.11715	96.2494	4.974	mudflat	2021-12-01	Dry	This study
22	MF2-202201	22.53	114.019	0.1	15.3	1950.5	6.46135	77.3001	6.85	22	52.12	45.031	1.0268	1.94351	2.96636	85.4708	2.51946	mudflat	2022-01-01	Dry	This study
23	MF3-202103	22.531	114.014	0.1	31.2	1950.5	6.46135	77.3001	7.17	20	21.23	21.0213	1.19374	2.10347	1.48337	99.6048	3.39364	mudflat	2021-03-01	Dry	This study
24	MF3-202104	22.531	114.014	0.1	25	1950.5	6.46135	77.3001	6.86	15	31.62	25.6192	1.14921	2.12929	1.51855	103.079	2.46238	mudflat	2021-04-01	Wet	This study
25	MF3-202105	22.531	114.014	0.1	32.8	1950.5	6.46135	77.3001	7.2	9	28.41	20.6295	1.09966	2.0265	1.49146	81.2883	3.24987	mudflat	2021-05-01	Wet	This study
26	MF3-202106	22.531	114.014	0.1	33	1950.5	6.46135	77.3001	6.84	7	41.23	32.8889	1.08825	1.46174	2.00543	117.856	4.82953	mudflat	2021-06-01	Wet	This study
27	MF3-202107	22.531	114.014	0.1	32.1	1950.5	6.46135	77.3001	6.98	6	37.46	27.7406	1.15662	1.53503	2.02231	109.41	5.56081	mudflat	2021-07-01	Wet	This study
28	MF3-202108	22.531	114.014	0.1	38.8	1950.5	6.46135	77.3001	7.5	5	39.64	34.273	0.927989	1.66434	2.30068	96.2221	6.4536	mudflat	2021-08-01	Wet	This study
29	MF3-202109	22.531	114.014	0.1	31.5	1950.5	6.46135	77.3001	7.22	10	41.56	36.1301	0.914862	2.95376	2.05703	115.277	6.96264	mudflat	2021-09-01	Wet	This study
30	MF3-202110	22.531	114.014	0.1	34.6	1950.5	6.46135	77.3001	7.5	11	36.02	31.9445	0.81294	2.24582	1.73126	32.2131	3.7966	mudflat	2021-10-01	Dry	This study
31	MF3-202111	22.531	114.014	0.1	21.5	1950.5	6.46135	77.3001	6.97	16	37	34.5367	0.950419	1.39354	2.06358	93.8141	4.072	mudflat	2021-11-01	Dry	This study
32	MF3-202112	22.531	114.014	0.1	17.6	1950.5	6.46135	77.3001	7.18	16.5	43.1	37.3356	0.878197	1.45712	2.7791	138.889	8.32854	mudflat	2021-12-01	Dry	This study
33	MF3-202201	22.531	114.014	0.1	16.1	1950.5	6.46135	77.3001	7.01	23	33.39	22.6588	1.21878	2.28905	2.11204	110.519	2.2539	mudflat	2022-01-01	Dry	This study
34	MG1-202103	22.53	114.02	0.1	27.8	1950.5	6.46135	77.3001	7.42	24	20.38	18.638	1.09344	2.18757	1.56091	71.5622	4.29559	mangrove	2021-03-01	Dry	This study
35	MG1-202104	22.53	114.02	0.1	24.5	1950.5	6.46135	77.3001	7.36	15	23.68	21.9044	1.12814	2.26881	1.27191	137.58	7.90333	mangrove	2021-04-01	Wet	This study
36	MG1-202106	22.53	114.02	0.1	37.2	1950.5	6.46135	77.3001	7.18	7	24.23	22.412	1.18283	2.08702	1.81579	126.423	3.69172	mangrove	2021-06-01	Wet	This study
37	MG1-202107	22.53	114.02	0.1	35.2	1950.5	6.46135	77.3001	7.52	10	22.51	21.6734	1.01255	2.52877	1.15997	93.6644	7.97994	mangrove	2021-07-01	Wet	This study
38	MG1-202108	22.53	114.02	0.1	40.3	1950.5	6.46135	77.3001	7.2	5	22.95	20.972	1.17318	2.09535	1.67044	136.344	4.45237	mangrove	2021-08-01	Wet	This study
39	MG1-202109	22.53	114.02	0.1	35.1	1950.5	6.46135	77.3001	7.37	6	23.28	23.0746	1.17962	1.94336	1.8175	98.6599	5.76235	mangrove	2021-09-01	Wet	This study
40	MG1-202110	22.53	114.02	0.1	37.7	1950.5	6.46135	77.3001	7.64	7	21.3	19.2828	0.859551	1.99636	1.51033	103.756	5.12349	mangrove	2021-10-01	Dry	This study
41	MG1-202111	22.53	114.02	0.1	30.3	1950.5	6.46135	77.3001	7.48	13	22.89	21.5493	1.01709	2.16454	1.19049	71.9598	4.97563	mangrove	2021-11-01	Dry	This study
42	MG1-202112	22.53	114.02	0.1	19.4	1950.5	6.46135	77.3001	7.25	17	21.69	20.3376	1.17249	2.45534	1.66402	89.1086	6.40129	mangrove	2021-12-01	Dry	This study
43	MG1-202201	22.53	114.02	0.1	20.5	1950.5	6.46135	77.3001	7.48	16	18.45	14.8299	0.822491	1.96198	1.00927	66.5572	0.376263	mangrove	2022-01-01	Winter	This study
44	MG2-202103	22.526	114.018	0.1	27.8	1950.5	6.46135	77.3001	6.74	19	45.16	36.826	1.13143	1.72885	2.76853	112.102	3.51501	mangrove	2021-03-01	Dry	This study
45	MG2-202104	22.526	114.018	0.1	25	1950.5	6.46135	77.3001	6.69	20	45.39	40.462	1.34289	1.8385	2.98876	153.807	3.63601	mangrove	2021-04-01	Wet	This study
46	MG2-202105	22.526	114.018	0.1	37.8	1950.5	6.46135	77.3001	5.23	23	48.81	39.0023	1.55826	1.27669	2.91952	70.3256	1.95372	mangrove	2021-05-01	Wet	This study
47	MG2-202106	22.526	114.018	0.1	33.4	1950.5	6.46135	77.3001	7.13	12	55.98	52.4509	0.965159	1.98735	2.62528	126.773	6.36281	mangrove	2021-06-01	Wet	This study
48	MG2-202107	22.526	114.018	0.1	31.5	1950.5	6.46135	77.3001	6.88	10	50.54	47.7513	1.07241	3.60543	3.3928	157.533	5.13796	mangrove	2021-07-01	Wet	This study
49	MG2-202108	22.526	114.018	0.1	40.3	1950.5	6.46135	77.3001	7.03	10	59.21	55.0626	0.907423	3.63932	2.43878	124.622	5.13102	mangrove	2021-08-01	Wet	This study
50	MG2-202109	22.526	114.018	0.1	40.9	1950.5	6.46135	77.3001	7.07	7	47.64	47.3013	0.993804	0.768277	3.35983	146.217	4.27956	mangrove	2021-09-01	Wet	This study
51	MG2-202110	22.526	114.018	0.1	31.8	1950.5	6.46135	77.3001	6.98	10	49.89	45.2659	0.937744	2.30197	2.70887	75.0487	2.99411	mangrove	2021-10-01	Dry	This study
52	MG2-202111	22.526	114.018	0.1	19.9	1950.5	6.46135	77.3001	6.58	16	57.35	45.4403	1.07721	1.97674	2.5859	96.48	2.70549	mangrove	2021-11-01	Dry	This study
53	MG2-202112	22.526	114.018	0.1	17.2	1950.5	6.46135	77.3001	6.63	19	58.37	55.6064	0.893322	2.51322	3.06229	78.46	1.03912	mangrove	2021-12-01	Dry	This study
54	MG2-202201	22.526	114.018	0.1	15.7	1950.5	6.46135	77.3001	7.17	17	45.32	44.7137	1.29671	2.78558	2.8166	129.138	3.61701	mangrove	2022-01-01	Dry	This study
55	MG3-202103	22.532	114.014	0.1	27.8	1950.5	6.46135	77.3001	6.92	20	45.54	34.0837	0.747054	0.84909	2.2796	56.1921	0.739091	mangrove	2021-03-01	Dry	This study
56	MG3-202104	22.532	114.014	0.1	24.5	1950.5	6.46135	77.3001	6.97	14	53.8	46.2784	0.500661	0.672917	2.44329	62.2412	2.82072	mangrove	2021-04-01	Wet	This study
57	MG3-202105	22.532	114.014	0.1	34.2	1950.5	6.46135	77.3001	6.86	15	67.84	55.1738	0.624789	0.469399	2.87641	93.4109	7.52275	mangrove	2021-05-01	Wet	This study
58	MG3-202106	22.532	114.014	0.1	32.9	1950.5	6.46135	77.3001	6.55	14	55.8	46.7564	0.875609	1.06551	2.90802	136.023	8.14421	mangrove	2021-06-01	Wet	This study
59	MG3-202107	22.532	114.014	0.1	31.9	1950.5	6.46135	77.3001	7.08	7	57.94	56.441	0.746096	0.669261	3.18969	102.13	6.28954	mangrove	2021-07-01	Wet	This study
60	MG3-202108	22.532	114.014	0.1	36	1950.5	6.46135	77.3001	7.1	13	51.68	49.7214	0.691551	0.805989	2.81571	78.2507	6.76973	mangrove	2021-08-01	Wet	This study
61	MG3-202109	22.532	114.014	0.1	31.4	1950.5	6.46135	77.3001	7.09	10	72.73	67.4278	0.726355	1.4323	2.55966	83.2708	8.15227	mangrove	2021-09-01	Wet	This study
62	MG3-202110	22.532	114.014	0.1	27.7	1950.5	6.46135	77.3001	6.92	11	81.74	75.9005	0.56954	0.737803	2.84359	55.0418	4.4989	mangrove	2021-10-01	Dry	This study
63	MG3-202111	22.532	114.014	0.1	20.4	1950.5	6.46135	77.3001	6.83	10	84.91	73.4938	0.728905	0.92941	3.59263	92.8346	7.50338	mangrove	2021-11-01	Dry	This study
64	MG3-202112	22.532	114.014	0.1	17.1	1950.5	6.46135	77.3001	6.59	18.5	68.81	59.3922	0.653314	1.45861	2.56132	80.9903	4.48011	mangrove	2021-12-01	Dry	This study
65	MG3-202201	22.532	114.014	0.1	15	1950.5	6.46135	77.3001	6.84	17	74.73	66.5426	0.866842	1.84802	2.92933	89.5202	3.23273	mangrove	2022-01-01	Dry	This study
66	MF10101	22.526	114.026	0.02	17	1950.5	6.46135	77.3001	6.96	9	26.78	38.1125	1.10585	1.3713	2.15231	24.8922	6.76107	mudflat	2021-01-01	Dry	This study
67	MF10102	22.526	114.026	0.08	17	1950.5	6.46135	77.3001	6.88	10.5	21.53	34.1694	0.861476	1.06204	2.62612	24.386	7.20554	mudflat	2021-01-01	Dry	This study
68	MF10103	22.526	114.026	0.14	17	1950.5	6.46135	77.3001	6.68	12	20.86	31.9863	0.703949	1.05786	3.36509	44.3211	6.29848	mudflat	2021-01-01	Dry	This study
69	MF10104	22.526	114.026	0.22	17	1950.5	6.46135	77.3001	7.2	13	22.72	35.5651	0.915723	1.1996	2.26709	44.635	7.28557	mudflat	2021-01-01	Dry	This study
70	MF10105	22.526	114.026	0.3	17	1950.5	6.46135	77.3001	7.48	15.5	21.31	32.6287	0.876136	1.20229	2.12255	58.6523	7.35997	mudflat	2021-01-01	Dry	This study
71	MG10101	22.53	114.02	0.02	17	1950.5	6.46135	77.3001	7.14	11.5	26.05	37.5563	1.07334	1.29437	2.86206	10.1701	5.34882	mangrove	2021-01-01	Dry	This study
72	MG10102	22.53	114.02	0.08	17	1950.5	6.46135	77.3001	7.02	13	26.55	40.1544	1.07747	1.36225	2.78998	21.9242	5.61533	mangrove	2021-01-01	Dry	This study
73	MG10103	22.53	114.02	0.14	17	1950.5	6.46135	77.3001	7.11	14.5	19.79	27.7584	0.806102	0.966761	3.23512	38.1212	6.07633	mangrove	2021-01-01	Dry	This study
74	MG10104	22.53	114.02	0.22	17	1950.5	6.46135	77.3001	7.37	16.5	18.22	25.8625	0.805301	0.867048	3.52232	46.3397	8.56328	mangrove	2021-01-01	Dry	This study
75	MG10105	22.53	114.02	0.3	17	1950.5	6.46135	77.3001	7.67	17.5	17.48	23.8824	0.891752	0.797812	2.22719	57.9208	8.99624	mangrove	2021-01-01	Dry	This study
76	MF10501	22.526	114.026	0.02	30	1950.5	6.46135	77.3001	7.03	12.5	16.55	34.0509	0.942134	1.6999	4.20078	35.3719	1.41194	mudflat	2021-05-01	Wet	This study
77	MF10502	22.526	114.026	0.08	30	1950.5	6.46135	77.3001	6.84	14	18.67	41.0398	0.907549	1.68113	4.30388	26.1192	1.05483	mudflat	2021-05-01	Wet	This study
78	MF10503	22.526	114.026	0.14	30	1950.5	6.46135	77.3001	6.87	15	17.76	35.9566	0.793311	1.34244	4.07751	15.346	0.443184	mudflat	2021-05-01	Wet	This study
79	MF10504	22.526	114.026	0.22	30	1950.5	6.46135	77.3001	6.58	17.5	15.31	32.1042	0.738652	1.23014	4.92294	3.35471	0.644274	mudflat	2021-05-01	Wet	This study
80	MF10505	22.526	114.026	0.3	30	1950.5	6.46135	77.3001	6.76	19.5	10.76	31.4515	0.803812	1.10954	4.75036	2.28444	1.4682	mudflat	2021-05-01	Wet	This study
81	MG10501	22.53	114.02	0.02	30	1950.5	6.46135	77.3001	7.2	13.5	16.73	37.7225	1.10548	2.15997	4.06489	151.702	7.964	mangrove	2021-05-01	Wet	This study
82	MG10502	22.53	114.02	0.08	30	1950.5	6.46135	77.3001	7.21	16.5	15.99	35.2231	1.08349	1.7588	4.06106	35.0475	5.20996	mangrove	2021-05-01	Wet	This study
83	MG10503	22.53	114.02	0.14	30	1950.5	6.46135	77.3001	6.8	18	15.62	35.4007	0.904318	1.62751	3.90299	22.9999	1.35762	mangrove	2021-05-01	Wet	This study
84	MG10504	22.53	114.02	0.22	30	1950.5	6.46135	77.3001	6.54	20	10.82	31.5563	0.827937	1.14404	5.2285	12.8258	1.15716	mangrove	2021-05-01	Wet	This study
85	MG10505	22.53	114.02	0.3	30	1950.5	6.46135	77.3001	6.74	21.5	14.45	37.3296	0.933399	1.10982	5.2435	68.1233	7.78846	mangrove	2021-05-01	Wet	This study
86	MF10801	22.526	114.026	0.02	33	1950.5	6.46135	77.3001	7.24	4.5	16.74	35.49	1.09733	1.66753	3.52316	40.7023	1.16291	mudflat	2021-08-01	Wet	This study
87	MF10802	22.526	114.026	0.08	33	1950.5	6.46135	77.3001	7.31	5	16.43	34.9653	1.07891	1.70408	3.93553	61.6044	2.18756	mudflat	2021-08-01	Wet	This study
88	MF10803	22.526	114.026	0.14	33	1950.5	6.46135	77.3001	7.37	6.5	17.72	35.307	1.04029	1.63883	4.34168	61.2499	1.30684	mudflat	2021-08-01	Wet	This study
89	MF10804	22.526	114.026	0.22	33	1950.5	6.46135	77.3001	7.6	8	18.83	39.9813	0.873441	1.59261	4.58702	44.1574	1.62818	mudflat	2021-08-01	Wet	This study
90	MF10805	22.526	114.026	0.3	33	1950.5	6.46135	77.3001	7.76	10	10.41	23.7792	0.705678	1.13756	3.65833	6.53718	1.93469	mudflat	2021-08-01	Wet	This study
91	MG10801	22.53	114.02	0.02	33	1950.5	6.46135	77.3001	7.18	4	17.48	36.2294	1.15608	1.66119	3.9061	62.3446	0.901758	mangrove	2021-08-01	Wet	This study
92	MG10802	22.53	114.02	0.08	33	1950.5	6.46135	77.3001	7.38	5	17.42	35.4296	0.90978	1.79965	3.60003	68.6594	3.46297	mangrove	2021-08-01	Wet	This study
93	MG10803	22.53	114.02	0.14	33	1950.5	6.46135	77.3001	7.45	6	15.7	34.7555	1.02091	1.8496	3.64343	49.3852	0.575929	mangrove	2021-08-01	Wet	This study
94	MG10804	22.53	114.02	0.22	33	1950.5	6.46135	77.3001	7.67	7.5	16.19	37.9896	0.927399	1.74212	4.93921	31.8799	0.877149	mangrove	2021-08-01	Wet	This study
95	MG10805	22.53	114.02	0.3	33	1950.5	6.46135	77.3001	7.68	9	14.67	38.7266	0.80585	1.30913	4.11693	27.7424	3.53653	mangrove	2021-08-01	Wet	This study
96	MF11101	22.526	114.026	0.02	24	1950.5	6.46135	77.3001	7.03	11.5	28.78	41.3414	1.38968	1.35651	4.64585	15.1919	1.22813	mudflat	2021-11-01	Dry	This study
97	MF11102	22.526	114.026	0.08	24	1950.5	6.46135	77.3001	7.1	12	27.37	37.343	1.37079	1.22745	4.72986	40.6167	1.74447	mudflat	2021-11-01	Dry	This study
98	MF11103	22.526	114.026	0.14	24	1950.5	6.46135	77.3001	7.18	13.5	24.8	34.8984	1.00286	1.37737	4.60133	46.9587	5.20665	mudflat	2021-11-01	Dry	This study
99	MF11104	22.526	114.026	0.22	24	1950.5	6.46135	77.3001	7.21	15	21.43	25.0259	0.740105	1.10013	4.34457	35.1837	22.819	mudflat	2021-11-01	Dry	This study
100	MF11105	22.526	114.026	0.3	24	1950.5	6.46135	77.3001	7.31	16	21.1	24.4126	0.795597	1.08105	4.54283	50.7684	22.5731	mudflat	2021-11-01	Dry	This study
101	MG11101	22.53	114.02	0.02	24	1950.5	6.46135	77.3001	7.12	13	32.29	47.6145	1.41434	1.32248	4.99829	20.3785	12.3745	mangrove	2021-11-01	Dry	This study
102	MG11102	22.53	114.02	0.08	24	1950.5	6.46135	77.3001	7.18	13.5	27.81	41.598	1.33858	1.41514	4.71973	114.844	6.17696	mangrove	2021-11-01	Dry	This study
103	MG11103	22.53	114.02	0.14	24	1950.5	6.46135	77.3001	7.24	15	27	38.9561	1.20197	1.39298	4.95851	66.0637	6.48548	mangrove	2021-11-01	Dry	This study
104	MG11104	22.53	114.02	0.22	24	1950.5	6.46135	77.3001	7.36	17	36.21	38.1326	0.907777	1.19586	5.06328	48.1934	15.6088	mangrove	2021-11-01	Dry	This study
105	MG11105	22.53	114.02	0.3	24	1950.5	6.46135	77.3001	7.42	18.5	26.53	31.5177	0.943065	1.14803	5.76111	47.5503	44.5117	mangrove	2021-11-01	Dry	This study
106	MF1-0-2	22.526	114.026	0.02	32	1950.5	6.46135	77.3001	7.47	4	7.4328	6.87232	0.509781	NA	0.591344	0.012022	0.257263	mudflat	2020-08-01	Wet	This study
107	MF1-2-4	22.526	114.026	0.04	32	1950.5	6.46135	77.3001	7.25	4	4.19038	4.09434	0.279959	NA	0.442617	0.0106673	0.576688	mudflat	2020-08-01	Wet	This study
108	MF1-4-6	22.526	114.026	0.06	32	1950.5	6.46135	77.3001	7.24	4	6.27368	6.15397	0.401211	NA	0.604775	0.0141209	0.20176	mudflat	2020-08-01	Wet	This study
109	MF1-6-8	22.526	114.026	0.08	32	1950.5	6.46135	77.3001	7.42	4	6.41812	6.36135	0.383389	NA	0.635244	0.0197873	0.246952	mudflat	2020-08-01	Wet	This study
110	MF1-8-10	22.526	114.026	0.1	32	1950.5	6.46135	77.3001	7.66	4	6.26751	6.06777	0.436726	NA	0.574916	0.0290536	0.0841293	mudflat	2020-08-01	Wet	This study
111	MF1-10-12	22.526	114.026	0.12	32	1950.5	6.46135	77.3001	7.54	4	8.66611	8.6058	0.503243	NA	0.647228	0.0189539	0.373995	mudflat	2020-08-01	Wet	This study
112	MF1-12-14	22.526	114.026	0.14	32	1950.5	6.46135	77.3001	7.85	4	11.4264	10.4241	0.523565	NA	0.73648	0.0257831	0.0776473	mudflat	2020-08-01	Wet	This study
113	MF1-14-16	22.526	114.026	0.16	32	1950.5	6.46135	77.3001	7.81	5	12.6929	9.30226	0.496904	NA	0.712317	0.0284112	0.769532	mudflat	2020-08-01	Wet	This study
114	MF1-16-18	22.526	114.026	0.18	32	1950.5	6.46135	77.3001	7.98	5	9.10076	8.47793	0.519222	NA	0.668581	0.0215097	0.799939	mudflat	2020-08-01	Wet	This study
115	MF1-18-20	22.526	114.026	0.2	32	1950.5	6.46135	77.3001	8.09	5	8.59413	8.40339	0.519553	NA	0.773509	0.0229243	0.708795	mudflat	2020-08-01	Wet	This study
116	MF1-20-22	22.526	114.026	0.22	32	1950.5	6.46135	77.3001	8.15	5	8.18539	7.86131	0.446639	NA	0.631344	0.0233532	0.725722	mudflat	2020-08-01	Wet	This study
117	MF1-24-26	22.526	114.026	0.26	32	1950.5	6.46135	77.3001	8.26	6	7.82424	7.22415	0.4998	NA	0.620835	0.0177413	0.727833	mudflat	2020-08-01	Wet	This study
118	MF1-28-30	22.526	114.026	0.3	32	1950.5	6.46135	77.3001	8.25	6	10.8697	9.98181	0.731141	NA	0.823479	0.00864949	0.771583	mudflat	2020-08-01	Wet	This study
119	MG1-0-2	22.53	114.02	0.02	32	1950.5	6.46135	77.3001	7.49	4	9.0442	8.56054	0.606033	NA	0.789265	0.020035	0.315507	mangrove	2020-08-01	Wet	This study
120	MG1-2-4	22.53	114.02	0.04	32	1950.5	6.46135	77.3001	7.5	3	8.95209	8.55853	0.580606	NA	0.681274	0.0291216	0.755263	mangrove	2020-08-01	Wet	This study
121	MG1-4-6	22.53	114.02	0.06	32	1950.5	6.46135	77.3001	7.53	3	8.40256	8.03342	0.527944	NA	0.563113	0.0284015	0.593225	mangrove	2020-08-01	Wet	This study
122	MG1-6-8	22.53	114.02	0.08	32	1950.5	6.46135	77.3001	7.68	4	8.92585	8.89464	0.525388	NA	0.671118	0.0318233	1.03186	mangrove	2020-08-01	Wet	This study
123	MG1-8-10	22.53	114.02	0.1	32	1950.5	6.46135	77.3001	7.89	4	7.74494	7.4634	0.528312	NA	0.658707	0.035207	1.50519	mangrove	2020-08-01	Wet	This study
124	MG1-10-12	22.53	114.02	0.12	32	1950.5	6.46135	77.3001	7.98	4	8.35482	7.81263	0.519506	NA	0.646238	0.0399794	1.55196	mangrove	2020-08-01	Wet	This study
125	MG1-12-14	22.53	114.02	0.14	32	1950.5	6.46135	77.3001	8.01	5	8.00532	7.83889	0.527566	NA	0.613688	0.0336514	0.668284	mangrove	2020-08-01	Wet	This study
126	MG1-14-16	22.53	114.02	0.16	32	1950.5	6.46135	77.3001	8.06	5	7.80374	7.13412	0.50493	NA	0.62223	0.0374394	3.2143	mangrove	2020-08-01	Wet	This study
127	MG1-16-18	22.53	114.02	0.18	32	1950.5	6.46135	77.3001	8.05	5	8.5796	8.07565	0.522258	NA	0.627624	0.0300067	1.50548	mangrove	2020-08-01	Wet	This study
128	MG1-18-20	22.53	114.02	0.2	32	1950.5	6.46135	77.3001	8.04	5	7.84069	7.59942	0.530745	NA	0.567706	0.035716	1.53813	mangrove	2020-08-01	Wet	This study
129	MG1-20-22	22.53	114.02	0.22	32	1950.5	6.46135	77.3001	8.09	6	7.71509	7.47958	0.407294	NA	0.59168	0.0248141	1.4665	mangrove	2020-08-01	Summer	This study
130	MG1-24-26	22.53	114.02	0.26	32	1950.5	6.46135	77.3001	8.08	9	5.46215	5.00324	0.388664	NA	0.505316	0.0292811	1.81215	mangrove	2020-08-01	Wet	This study
131	MG1-28-30	22.53	114.02	0.3	32	1950.5	6.46135	77.3001	8.09	10	6.1692	5.69917	0.450981	NA	0.3969	0.0244552	1.30246	mangrove	2020-08-01	Wet	This study
132	DZ31	19.74	109.27	0.1	23.3	1630.3	6.6446	77.7813	6.77	45	33.68	24.8	0.545	15.297	4.325	12.726	0.731	mangrove	2017-10-01	Dry	Zhang et al., 2019
133	DZ32	19.74	109.27	0.2	23.3	1630.3	6.6446	77.7813	7.09	55	19.1	12.6	0.309	6.473	4.206	9.317	0.76	mangrove	2017-10-01	Dry	Zhang et al., 2019
134	DZ33	19.74	109.27	0.1	23.3	1630.3	6.6446	77.7813	6.83	45	53.21	51	0.895	15.541	4.182	16.074	0.919	mangrove	2017-10-01	Dry	Zhang et al., 2019
135	DZ34	19.74	109.27	0.2	23.3	1630.3	6.6446	77.7813	7.08	55	45.67	37.5	0.674	12.305	3.244	8.294	0.701	mangrove	2017-10-01	Dry	Zhang et al., 2019
136	DZ35	19.74	109.27	0.1	23.3	1630.3	6.6446	77.7813	6.94	45	59.64	54.8	0.512	12.676	3.653	13.61	0.946	mangrove	2017-10-01	Dry	Zhang et al., 2019
137	DZ36	19.74	109.27	0.2	23.3	1630.3	6.6446	77.7813	7.04	55	39.02	36.1	0.335	13.461	2.702	8.28	0.794	mangrove	2017-10-01	Dry	Zhang et al., 2019
138	DZG43	19.95	110.57	0.1	23.8	1700.4	6.66797	68.6124	6.44	20	32.54	30.9	0.661	5.633	1.61	11.32	6.119	mangrove	2017-10-01	Dry	Zhang et al., 2019
139	DZG44	19.95	110.57	0.2	23.8	1700.4	6.66797	68.6124	6.65	20	34.82	27.6	0.583	7.378	1.75	7.045	6.105	mangrove	2017-10-01	Dry	Zhang et al., 2019
140	DZG45	19.95	110.57	0.1	23.8	1700.4	6.66797	68.6124	6.45	16	43.99	37	0.621	7.476	1.46	10.71	5.095	mangrove	2017-10-01	Dry	Zhang et al., 2019
141	DZG46	19.95	110.57	0.2	23.8	1700.4	6.66797	68.6124	6.14	19	48.17	45.6	0.485	13.745	1.73	8.857	8.82	mangrove	2017-10-01	Dry	Zhang et al., 2019
142	DZG47	19.95	110.57	0.1	23.8	1700.4	6.66797	68.6124	6.58	12.5	86.13	79.5	0.175	18.557	3.18	16.405	5.026	mangrove	2017-10-01	Dry	Zhang et al., 2019
143	DZG48	19.95	110.57	0.2	23.8	1700.4	6.66797	68.6124	7.52	16.5	71.94	68.3	0.123	43.43	2.63	8.082	5.99	mangrove	2017-10-01	Dry	Zhang et al., 2019
144	DZG49	19.95	110.57	0.1	23.8	1700.4	6.66797	68.6124	5.73	14.5	87.02	77.8	0.341	9.307	2.87	21.012	4.651	mudflat	2017-10-01	Dry	Zhang et al., 2019
145	DZG50	19.95	110.57	0.2	23.8	1700.4	6.66797	68.6124	6.15	16.5	63.88	61.3	0.304	17.625	3.16	16.697	6.364	mudflat	2017-10-01	Dry	Zhang et al., 2019
146	DZG51	19.95	110.57	0.1	23.8	1700.4	6.66797	68.6124	6.82	14.5	71.87	68.3	0.971	21.601	3.2	11.884	13.424	mudflat	2017-10-01	Dry	Zhang et al., 2019
147	DZG52	19.95	110.57	0.2	23.8	1700.4	6.66797	68.6124	7.32	15.5	55.84	52.3	0.858	22.879	2.8	7.899	4.553	mudflat	2017-10-01	Dry	Zhang et al., 2019
148	DZG53	19.95	110.57	0.1	23.8	1700.4	6.66797	68.6124	6.6	12	63.02	57.2	1.222	23.381	3.11	12.284	6.39	mudflat	2017-10-01	Dry	Zhang et al., 2019
149	DZG54	19.95	110.57	0.2	23.8	1700.4	6.66797	68.6124	6.71	15	47.04	43.5	1.13	33.473	2.62	8.06	11.764	mudflat	2017-10-01	Dry	Zhang et al., 2019
150	LZ55	20.93	110.15	0.1	22.3	1650.3	6.83198	71.3411	6.61	32	13.21	12.5	0.267	13.006	0.7602	13.633	0.226	mangrove	2017-10-01	Dry	Zhang et al., 2019
151	LZ56	20.93	110.15	0.2	22.3	1650.3	6.83198	71.3411	6.8	32	22.54	20.1	0.308	16.344	0.9697	12.072	0.317	mangrove	2017-10-01	Dry	Zhang et al., 2019
152	LZ57	20.93	110.15	0.1	22.3	1650.3	6.83198	71.3411	6.84	32	46.03	42.6	0.231	13.66	0.7805	14.575	0.353	mangrove	2017-10-01	Dry	Zhang et al., 2019
153	LZ58	20.93	110.15	0.2	22.3	1650.3	6.83198	71.3411	7.2	32	37.05	35	0.26	14.806	1.193	12.873	0.293	mangrove	2017-10-01	Dry	Zhang et al., 2019
154	LZ59	20.93	110.15	0.1	22.3	1650.3	6.83198	71.3411	7.11	32	23.82	20.2	0.704	19.615	1.654	13.579	0.348	mangrove	2017-10-01	Dry	Zhang et al., 2019
155	LZ60	20.93	110.15	0.2	22.3	1650.3	6.83198	71.3411	7.02	32	21.68	18.6	0.469	16.237	1.521	11.34	0.55	mangrove	2017-10-01	Dry	Zhang et al., 2019
156	SZ73	22.53	114.02	0.1	22.1	1950.5	6.46135	77.3001	6.85	12	30.65	18.8	0.763	12.113	2	5.906	5.746	mangrove	2017-10-01	Dry	Zhang et al., 2019
157	SZ74	22.53	114.02	0.2	22.1	1950.5	6.46135	77.3001	6.78	10.5	38.45	36.2	0.701	15.804	1.7	9.978	2.546	mangrove	2017-10-01	Dry	Zhang et al., 2019
158	SZ75	22.53	114.02	0.1	22.1	1950.5	6.46135	77.3001	6.75	16	54.2	51	0.864	13.955	1.68	5.541	3.485	mangrove	2017-10-01	Dry	Zhang et al., 2019
159	SZ76	22.53	114.02	0.2	22.1	1950.5	6.46135	77.3001	6.94	18	48.96	46.7	0.877	16.606	2.67	2.947	4.568	mangrove	2017-10-01	Dry	Zhang et al., 2019
160	SZ77	22.53	114.02	0.1	22.1	1950.5	6.46135	77.3001	6.76	10	25.74	25	1.158	12.586	2.06	34.409	6.625	mangrove	2017-10-01	Dry	Zhang et al., 2019
161	SZ78	22.53	114.02	0.2	22.1	1950.5	6.46135	77.3001	7.04	9	21.69	20.1	0.936	15.458	2.21	30.568	6.753	mangrove	2017-10-01	Dry	Zhang et al., 2019
162	SZ79	22.52	114.03	0.1	22.1	1950.5	6.46135	77.3001	5.03	12	47.83	42	0.863	11.479	1.89	18.659	5.325	mudflat	2017-10-01	Dry	Zhang et al., 2019
163	SZ80	22.52	114.03	0.2	22.1	1950.5	6.46135	77.3001	5.28	9	50.47	38.1	1.494	7.64	1.85	22.635	3.792	mudflat	2017-10-01	Dry	Zhang et al., 2019
164	SZ81	22.52	114.03	0.1	22.1	1950.5	6.46135	77.3001	7.39	12.5	17.03	16.3	1.047	9.077	1.99	19.654	3.669	mudflat	2017-10-01	Dry	Zhang et al., 2019
165	SZ82	22.52	114.03	0.2	22.1	1950.5	6.46135	77.3001	7.44	12	13.64	13.4	0.766	12.024	1.98	22.979	6.95	mudflat	2017-10-01	Dry	Zhang et al., 2019
166	SZ83	22.52	114.03	0.1	22.1	1950.5	6.46135	77.3001	7.04	10.5	38.95	36	1.276	19.04	1.79	25.602	4.321	mudflat	2017-10-01	Dry	Zhang et al., 2019
167	SZ84	22.52	114.03	0.2	22.1	1950.5	6.46135	77.3001	7.53	11.5	36.73	33.7	1.313	28.611	1.57	26.413	9.509	mudflat	2017-10-01	Dry	Zhang et al., 2019
168	XMD1	28.35	121.17	0.1	17.2	1506.9	6.00181	46.1513	6.88	27	18.54	14	0.87	2.29	1.11	2.549	5.019	mangrove	2017-10-01	Dry	Zhang et al., 2019
169	XMD2	28.35	121.17	0.2	17.2	1506.9	6.00181	46.1513	6.76	27	16.6	11.8	0.845	3.177	1.18	1.067	5.114	mangrove	2017-10-01	Dry	Zhang et al., 2019
170	XMD3	28.35	121.17	0.1	17.2	1506.9	6.00181	46.1513	7.12	28	13.03	12.9	0.626	1.174	0.92	2.928	4.893	mangrove	2017-10-01	Dry	Zhang et al., 2019
171	XMD4	28.35	121.17	0.2	17.2	1506.9	6.00181	46.1513	7.07	30	14.88	6.9	0.746	3.038	0.88	2.304	5.345	mangrove	2017-10-01	Dry	Zhang et al., 2019
172	XMD5	28.35	121.17	0.1	17.2	1506.9	6.00181	46.1513	6.99	30	15.25	10.1	0.742	1.255	0.96	3.475	5.74	mangrove	2017-10-01	Dry	Zhang et al., 2019
173	XMD6	28.35	121.17	0.2	17.2	1506.9	6.00181	46.1513	7.13	28.5	14.24	10.1	0.754	1.03	0.85	1.248	6.189	mangrove	2017-10-01	Dry	Zhang et al., 2019
174	YX13	23.92	117.42	0.1	21.2	1714.5	6.3397	64.3087	6.31	12	29.48	29	0.616	6.645	1.83	16.251	4.285	mangrove	2017-10-01	Dry	Zhang et al., 2019
175	YX14	23.92	117.42	0.2	21.2	1714.5	6.3397	64.3087	6.06	14	31.94	30.1	0.99	1.595	2.02	15.056	3.429	mangrove	2017-10-01	Dry	Zhang et al., 2019
176	YX15	23.92	117.42	0.1	21.2	1714.5	6.3397	64.3087	6.35	12.5	25.31	24.8	0.7	2.916	1.65	9.997	2.229	mangrove	2017-10-01	Dry	Zhang et al., 2019
177	YX16	23.92	117.42	0.2	21.2	1714.5	6.3397	64.3087	6.16	18	21.87	21	0.853	5.383	1.52	8.914	4.76	mangrove	2017-10-01	Dry	Zhang et al., 2019
178	YX17	23.92	117.42	0.1	21.2	1714.5	6.3397	64.3087	6.21	13	28.2	19.7	0.707	3.53	1.61	7.204	5.496	mangrove	2017-10-01	Dry	Zhang et al., 2019
179	YX18	23.92	117.42	0.2	21.2	1714.5	6.3397	64.3087	7.09	18.5	34.71	25.4	0.774	11.299	1.96	17.497	4.702	mangrove	2017-10-01	Dry	Zhang et al., 2019
180	YX25	23.92	117.42	0.1	21.2	1714.5	6.3397	64.3087	7.23	14.5	26.27	20.8	0.63	12.188	1.48	19.043	3.054	mudflat	2017-10-01	Dry	Zhang et al., 2019
181	YX26	23.92	117.42	0.2	21.2	1714.5	6.3397	64.3087	6.67	22	26.47	25.1	0.697	3.726	1.82	10.848	4.884	mudflat	2017-10-01	Dry	Zhang et al., 2019
182	YX27	23.92	117.42	0.1	21.2	1714.5	6.3397	64.3087	6.85	22	24.77	24	0.524	10.491	1.72	3.337	5.494	mudflat	2017-10-01	Dry	Zhang et al., 2019
183	YX28	23.92	117.42	0.2	21.2	1714.5	6.3397	64.3087	6.68	19.5	18.83	18	0.576	9.21	1.21	7.572	4.982	mudflat	2017-10-01	Dry	Zhang et al., 2019
184	YX29	23.92	117.42	0.1	21.2	1714.5	6.3397	64.3087	6.95	21	25.57	23.9	0.494	12.411	1.8	4.05	6.254	mudflat	2017-10-01	Dry	Zhang et al., 2019
185	YX30	23.92	117.42	0.2	21.2	1714.5	6.3397	64.3087	6.58	21.5	17.43	16.1	0.526	10.51	1.3	5.605	6.085	mudflat	2017-10-01	Dry	Zhang et al., 2019

## Sheet: S4
No.	Sample-id	Total microbial community			Myxococcota community				Abundance fraction of the major Myxococcota families
		Raw reads	Observed features	Shannon index	Myxococcota reads	Myxococcota features	Myxococcota shannon index	Relative abundance of Myxococcota	Sandaracinaceae	Myxococcaceae	Haliangiaceae	UASB-TL25	MidBa8	PS-B29	bacteriap25	VHS-B3-70	Phaselicystidaceae	other
1	MF1-202103	159455	2641	9.01131	663	102	5.4256	0.00415791	0.704374	0.00904977	0.0769231	0.0618401	0.0180995	0.0211161	0.0392157	0.0196078	0.0211161	0.00904977
2	MF1-202104	65250	3336	9.1788	425	101	5.43962	0.00651341	0.691765	0.0541176	0.0635294	0.0752941	0.0188235	0.00941176	0.0117647	0.00705882	0.0282353	0.00941176
3	MF1-202105	149185	1632	8.08124	975	99	5.08624	0.00653551	0.528205	0.0882051	0.0697436	0.111795	0.00717949	0.065641	0.00717949	0.0184615	0.025641	0.0338462
4	MF1-202106	136113	2220	7.87086	1133	85	5.33725	0.00832397	0.460724	0.0582524	0.121801	0.0900265	0.0344219	0.0406002	0.0203001	0.0150044	0.0653133	0.0635481
5	MF1-202107	132939	1340	7.685	881	94	5.25212	0.0066271	0.570942	0.0499432	0.061294	0.136209	0.0351873	0.0181612	0.0124858	0.0170261	0.014756	0.0419977
6	MF1-202108	111452	2557	8.44852	518	122	5.83559	0.00464774	0.469112	0.034749	0.142857	0.0694981	0.0733591	0.023166	0.023166	0.019305	0.0733591	0.015444
7	MF1-202109	122019	2422	8.50249	789	88	5.45082	0.00646621	0.552598	0.0443599	0.0633714	0.111534	0.0405577	0.0519645	0.0240811	0.0139417	0.0646388	0.026616
8	MF1-202110	104863	2300	8.25666	1047	128	5.8978	0.00998446	0.357211	0.034384	0.0840497	0.139446	0.0993314	0.0907354	0.0305635	0.0105062	0.0735435	0.0506208
9	MF1-202111	156281	2122	7.93421	1132	26	2.29497	0.00724336	0.460247	0.0839223	0.0989399	0.085689	0.0388693	0.045053	0.0379859	0.0194346	0.0583039	0.045053
10	MF1-202112	80118	2166	8.27605	514	26	2.26901	0.00641554	0.688716	0.0583658	0.0466926	0.0894942	0.00389105	0.0175097	0.0272374	0.0428016	0	0.0136187
11	MF1-202201	240264	3027	9.0519	1670	44	3.32777	0.00695069	0.116766	0.0359281	0.042515	0.0293413	0.0407186	0.0491018	0.528743	0.045509	0.0275449	0.0299401
12	MF2-202103	72800	1509	7.63533	226	31	3.92066	0.0031044	0.59292	0.115044	0.0486726	0.106195	0	0	0.0265487	0.0176991	0.0221239	0
13	MF2-202104	70811	1499	7.23791	242	54	4.85737	0.00341755	0.466942	0.0619835	0.0578512	0.227273	0	0.0123967	0.0247934	0.0619835	0.0413223	0.00826446
14	MF2-202105	156967	2324	7.31549	463	42	4.58944	0.00294966	0.468683	0.0777538	0.0971922	0.136069	0.0172786	0.0453564	0.0323974	0.0323974	0.00647948	0.0172786
15	MF2-202106	104691	2966	9.30657	731	39	4.08662	0.00698245	0.350205	0.0697674	0.101231	0.135431	0.0601915	0.0492476	0.0314637	0.0273598	0.0711354	0.0465116
16	MF2-202107	73946	1880	8.31435	301	20	2.63303	0.00407054	0.421927	0.0664452	0.112957	0.076412	0.0232558	0.0465116	0.0199336	0.0265781	0.0199336	0.0332226
17	MF2-202108	67938	1882	8.36413	341	23	2.90362	0.00501928	0.42522	0.134897	0.0821114	0.0733138	0.0117302	0.0381232	0.0058651	0.0351906	0.0322581	0.0498534
18	MF2-202109	117114	2296	8.30141	656	37	3.68102	0.00560138	0.402439	0.10061	0.115854	0.143293	0.0213415	0.0243902	0.0106707	0.027439	0.0198171	0.0213415
19	MF2-202110	89016	2615	9.25088	580	60	4.51007	0.00651568	0.331034	0.1	0.0672414	0.0982759	0.0534483	0.0948276	0.0534483	0.0758621	0.0241379	0.012069
20	MF2-202111	67864	2254	9.15235	492	35	4.15575	0.00724979	0.345528	0.140244	0.0691057	0.111789	0.0752033	0.0426829	0.0142276	0.0447154	0.0813008	0.00813008
21	MF2-202112	105246	2132	8.12701	371	41	4.33161	0.00352507	0.428571	0.107817	0.0592992	0.132075	0	0.0512129	0.0350404	0.0188679	0.0215633	0.0431267
22	MF2-202201	98659	1818	7.53231	313	52	4.49126	0.00317254	0.472843	0.0830671	0.0702875	0.0894569	0.0255591	0.0319489	0.00958466	0.0447284	0	0.00638978
23	MF3-202103	82872	1658	8.01363	420	19	2.86198	0.00506806	0.633333	0.0452381	0.0333333	0.107143	0	0.047619	0.0190476	0.0166667	0.0190476	0.0238095
24	MF3-202104	85284	1678	7.50647	462	45	4.379	0.00541719	0.575758	0.0670996	0.112554	0.0887446	0	0.034632	0.004329	0.00649351	0.038961	0.004329
25	MF3-202105	116516	2119	8.29996	994	62	4.86566	0.00853102	0.447686	0.0442656	0.0915493	0.142857	0.0774648	0.0573441	0.0120724	0.0130785	0.028169	0.00905433
26	MF3-202106	87498	1969	8.52985	609	30	3.51488	0.00696016	0.509031	0.0607553	0.0788177	0.0804598	0.0394089	0.0541872	0.0131363	0.0213465	0.045977	0.0180624
27	MF3-202107	111973	2138	8.43273	722	24	2.59655	0.00644798	0.616343	0.0831025	0.0706371	0.0831025	0.0193906	0.00831025	0.00277008	0.0124654	0.0290859	0.031856
28	MF3-202108	69016	1717	8.40353	591	32	3.02597	0.00856323	0.524535	0.0558376	0.0642978	0.165821	0.0253807	0.0338409	0.0152284	0.0219966	0.0203046	0.0270728
29	MF3-202109	89502	1968	8.21507	407	50	3.82639	0.00454738	0.530713	0.0810811	0.0786241	0.0835381	0	0.036855	0.02457	0.0687961	0	0.022113
30	MF3-202110	69887	2058	8.80754	628	40	3.56857	0.00898593	0.348726	0.0987261	0.100318	0.132166	0.0270701	0.116242	0.00955414	0.0366242	0.0254777	0.0159236
31	MF3-202111	95569	2877	9.25301	937	40	3.03644	0.00980443	0.304162	0.072572	0.0757737	0.136606	0.0757737	0.0522946	0.0106724	0.0426894	0.0576307	0.0192102
32	MF3-202112	69654	1605	7.83816	263	42	3.55952	0.00377581	0.471483	0.144487	0.0912548	0.102662	0.00760456	0.0570342	0.0570342	0.0114068	0	0.0228137
33	MF3-202201	69426	1330	6.83231	191	34	3.29624	0.00275113	0.544503	0.0628272	0.0575916	0.109948	0.026178	0.0157068	0.052356	0.0209424	0.026178	0.026178
34	MG1-202103	82822	1577	7.62966	303	111	5.72152	0.00365845	0.485149	0.0429043	0.132013	0.141914	0.0231023	0.049505	0.0264026	0	0.039604	0.0264026
35	MG1-202104	87972	1862	8.41343	601	96	5.08838	0.00683172	0.490849	0.0415973	0.133111	0.111481	0.0299501	0.046589	0.0249584	0.0166389	0.0382696	0.00332779
36	MG1-202106	105388	2148	8.38459	770	115	5.77828	0.00730633	0.545455	0.0272727	0.1	0.112987	0.0337662	0.0207792	0.0220779	0.00909091	0.0545455	0.00649351
37	MG1-202107	117837	2363	8.48117	815	118	5.69312	0.00691633	0.398773	0.0674847	0.12638	0.0969325	0.0638037	0.0601227	0.0306748	0.0269939	0.0527607	0.0220859
38	MG1-202108	102245	1843	8.10734	728	117	5.63976	0.00712015	0.516484	0.0357143	0.153846	0.111264	0.0178571	0.0123626	0.0192308	0.0123626	0.0453297	0.0123626
39	MG1-202109	128888	2358	8.42547	798	138	6.08765	0.00619142	0.551378	0.0601504	0.0689223	0.0952381	0.0200501	0.0325815	0.018797	0.0288221	0.0363409	0.0313283
40	MG1-202110	232632	5362	10.352	2371	114	5.93049	0.0101921	0.191902	0.126107	0.0860396	0.0898355	0.108815	0.0607339	0.0577815	0.0514551	0.0350063	0.0957402
41	MG1-202111	125931	2760	8.77169	843	116	5.77097	0.00669414	0.511269	0.059312	0.0972716	0.102017	0.0272835	0.0569395	0.0308422	0.0106762	0.0154211	0.0355872
42	MG1-202112	103326	2023	8.40967	545	20	2.97498	0.00527457	0.521101	0.0513761	0.12844	0.0697248	0	0.0440367	0.0256881	0.0256881	0.0275229	0.0899083
43	MG1-202201	325764	2831	7.46039	1240	127	5.92957	0.00380644	0.128226	0.0830645	0.0153226	0.0451613	0.0701613	0.0524194	0.508065	0.0225806	0.0241935	0.0274194
44	MG2-202103	83291	1433	7.01847	183	23	3.75256	0.00219712	0.420765	0.0710383	0.0983607	0.125683	0.0163934	0.0273224	0	0	0.0491803	0.0601093
45	MG2-202104	69036	1809	8.60437	488	39	4.65896	0.00706878	0.366803	0.102459	0.112705	0.0819672	0.0245902	0.0286885	0.00819672	0.0184426	0.00819672	0.0819672
46	MG2-202105	80443	1898	7.75892	857	52	4.76089	0.0106535	0.541424	0.0525088	0.12252	0.0875146	0.00583431	0.00700117	0.0315053	0	0	0.0466744
47	MG2-202106	66367	1719	8.43616	412	36	4.08374	0.0062079	0.337379	0.0800971	0.128641	0.157767	0.0218447	0.026699	0.0121359	0.0218447	0.0194175	0.0825243
48	MG2-202107	72838	2081	8.65156	461	17	3.40043	0.00632911	0.375271	0.154013	0.0824295	0.114967	0.00433839	0.0520607	0.021692	0.0347072	0.0347072	0.00867679
49	MG2-202108	100543	2292	8.60203	599	38	4.36882	0.00595765	0.36227	0.155259	0.101836	0.108514	0.048414	0.015025	0.015025	0.0534224	0.0100167	0.0200334
50	MG2-202109	48853	1436	8.19686	242	50	4.29003	0.00495364	0.438017	0.169421	0.0743802	0.0950413	0	0	0	0.0206612	0.0289256	0.00826446
51	MG2-202110	44901	1654	8.93721	383	40	4.42537	0.00852988	0.248042	0.169713	0.127937	0.13577	0.0261097	0.0261097	0.0104439	0.0365535	0.0313316	0.0417755
52	MG2-202111	65477	2128	9.04815	633	42	4.21132	0.00966752	0.36019	0.118483	0.0521327	0.132701	0.0726698	0.0331754	0.0221169	0.0489731	0.0363349	0.0205371
53	MG2-202112	113799	1887	7.50161	413	48	4.59177	0.00362921	0.399516	0.157385	0.0702179	0.104116	0.0338983	0.0193705	0.0121065	0.0193705	0.0242131	0.0217918
54	MG2-202201	43289	1223	7.88426	209	21	3.44571	0.00482802	0.411483	0.239234	0.0813397	0	0.0239234	0.00956938	0.0143541	0.0143541	0.0143541	0.133971
55	MG3-202103	94332	1550	6.95649	300	41	4.30226	0.00318026	0.423333	0.173333	0.06	0.09	0.0366667	0.0266667	0.0233333	0.03	0.0266667	0.02
56	MG3-202104	85067	1999	8.28116	373	76	5.3833	0.00438478	0.375335	0.107239	0.0509383	0.142091	0.0643432	0.0241287	0.0321716	0.0321716	0	0.0348525
57	MG3-202105	72230	1795	8.19378	456	55	4.94223	0.00631317	0.287281	0.195175	0.118421	0.100877	0.0197368	0.0679825	0.0263158	0	0	0.0175439
58	MG3-202106	100193	2121	8.49554	481	24	4.07312	0.00480073	0.409563	0.106029	0.101871	0.112266	0.043659	0	0.016632	0.047817	0	0.014553
59	MG3-202107	92807	2154	8.37223	424	33	4.06513	0.00456862	0.448113	0.0990566	0.0707547	0.0943396	0.0283019	0.0400943	0.0330189	0.0542453	0.0542453	0.0117925
60	MG3-202108	110129	2445	8.60895	566	50	4.82335	0.00513943	0.35689	0.106007	0.0812721	0.114841	0.024735	0.0318021	0.0459364	0.0441696	0.0141343	0.0212014
61	MG3-202109	78986	1950	8.16057	442	46	4.73903	0.00559593	0.332579	0.131222	0.0746606	0.135747	0.0248869	0.0497738	0.0294118	0.0226244	0.00904977	0.0475113
62	MG3-202110	118129	3180	9.45328	939	41	3.98906	0.00794894	0.255591	0.14164	0.0969116	0.110756	0.0340788	0.0702875	0.0351438	0.0638978	0.0127796	0.0425985
63	MG3-202111	42002	1824	9.10696	577	39	4.37889	0.0137374	0.435009	0.0953206	0.0710572	0.107452	0.0450607	0.0259965	0.0103986	0.0225303	0.0381282	0.0138648
64	MG3-202112	53250	1371	7.81648	165	51	4.74146	0.00309859	0.248485	0.193939	0.115152	0.10303	0.0363636	0.0181818	0.0181818	0.0787879	0	0.030303
65	MG3-202201	131994	2228	7.64707	459	36	4.41538	0.00347743	0.35512	0.137255	0.0653595	0.111111	0.0261438	0.037037	0.0348584	0.0174292	0.0326797	0.0413943
66	MF10101	143698	2650	8.77941	1391	65	4.82741	0.00968002	0.26959	0.0869878	0.120776	0.13803	0.0589504	0.0611071	0.0582315	0.0179727	0.0481668	0.0611071
67	MF10102	155556	3178	9.04387	1963	92	5.60649	0.0126192	0.14162	0.131431	0.125318	0.164035	0.0601121	0.0835456	0.0412634	0.0310749	0.057565	0.067244
68	MF10103	145652	2823	8.84435	1581	68	5.26139	0.0108546	0.172043	0.0872865	0.103099	0.105629	0.103732	0.100569	0.0278305	0.0784314	0.0872865	0.0664137
69	MF10104	131850	2786	8.84862	1464	68	4.99727	0.0111035	0.229508	0.0840164	0.120902	0.103825	0.0771858	0.108607	0.0266393	0.0396175	0.0703552	0.0580601
70	MF10105	139294	3478	9.37692	1525	68	5.12178	0.0109481	0.178361	0.0957377	0.0714754	0.067541	0.101639	0.0977049	0.0340984	0.0872131	0.0852459	0.0872131
71	MG10101	188320	3190	8.99279	1960	84	5.24295	0.0104078	0.242857	0.0581633	0.116837	0.14898	0.0607143	0.0954082	0.0357143	0.0408163	0.0770408	0.0484694
72	MG10102	172992	3362	9.05914	1943	89	5.44885	0.0112317	0.174987	0.106022	0.13227	0.134328	0.0761709	0.0797735	0.0252187	0.0514668	0.0777149	0.0406588
73	MG10103	137176	3490	9.48372	1628	82	5.59721	0.011868	0.105037	0.109951	0.0773956	0.160934	0.101966	0.0810811	0.0337838	0.0927518	0.0755528	0.0878378
74	MG10104	175198	3098	8.83249	1436	57	4.92262	0.00819644	0.254178	0.0842618	0.0940111	0.148329	0.0884401	0.100975	0.0250696	0.0577994	0.0779944	0.0306407
75	MG10105	161291	3642	9.1533	1288	66	5.15835	0.00798557	0.14441	0.0900621	0.0434783	0.137422	0.0962733	0.131988	0.0395963	0.148292	0.072205	0.0310559
76	MF10501	165350	3830	9.57141	3358	111	5.67256	0.0203084	0.0932102	0.100953	0.122394	0.0902323	0.127457	0.0580703	0.032162	0.0223347	0.16617	0.0205479
77	MF10502	164550	3627	9.36994	2176	97	5.78604	0.0132239	0.110294	0.143842	0.120864	0.0813419	0.129136	0.0919118	0.0454963	0.0399816	0.0960478	0.0409007
78	MF10503	137540	3535	9.47688	2235	96	5.53647	0.0162498	0.149441	0.114989	0.117226	0.116779	0.119016	0.0926174	0.0205817	0.0326622	0.0863535	0.0563758
79	MF10504	159848	3855	9.52798	2410	86	5.68687	0.0150768	0.171784	0.119502	0.0950207	0.125311	0.110788	0.0995851	0.0157676	0.0489627	0.0792531	0.0427386
80	MF10505	144625	3601	9.43367	2125	77	5.36097	0.0146932	0.0917647	0.08	0.048	0.108706	0.125176	0.107765	0.0268235	0.113882	0.0390588	0.0724706
81	MG10501	153066	3749	9.52319	1752	86	5.53462	0.011446	0.129566	0.187785	0.106164	0.104452	0.118721	0.0462329	0.053653	0.0359589	0.103881	0.0342466
82	MG10502	138444	3620	9.49689	1912	96	5.63877	0.0138106	0.117155	0.167364	0.0946653	0.116109	0.0978033	0.0648536	0.0591004	0.0292887	0.121862	0.0481172
83	MG10503	164588	3792	9.39291	2370	99	5.79475	0.0143996	0.119831	0.113924	0.123629	0.13038	0.0953586	0.0881857	0.0405063	0.035865	0.0662447	0.0624473
84	MG10504	134909	3114	9.09439	1912	83	5.29435	0.0141725	0.154289	0.10251	0.0768828	0.123431	0.117678	0.116109	0.0188285	0.0481172	0.0983264	0.0591004
85	MG10505	119799	2653	8.86793	1603	77	5.25284	0.0133807	0.205864	0.0929507	0.111666	0.131628	0.0879601	0.0873362	0.0280724	0.036806	0.0860886	0.044292
86	MF10801	168429	3798	9.53738	1603	70	4.70637	0.00951736	0.156581	0.0704928	0.106675	0.129133	0.0517779	0.0212102	0.0667498	0.0424205	0.0673737	0.0174672
87	MF10802	179650	3627	9.34843	1709	83	5.3125	0.00951294	0.197191	0.093622	0.142774	0.113517	0.101814	0.0280866	0.0778233	0.0514921	0.0748976	0.0403745
88	MF10803	152422	3378	9.3033	1766	79	5.28529	0.0115863	0.154587	0.133069	0.103058	0.117214	0.107588	0.0707814	0.0430351	0.0441676	0.117214	0.0628539
89	MF10804	131983	3238	9.33917	1249	73	5.15683	0.00946334	0.191353	0.0840673	0.123299	0.128903	0.116093	0.0544436	0.0536429	0.0456365	0.071257	0.060048
90	MF10805	157178	3649	9.57876	1840	73	5.2916	0.0117065	0.126087	0.109239	0.0570652	0.0875	0.165217	0.0869565	0.0478261	0.117391	0.0858696	0.0396739
91	MG10801	177350	3763	9.4594	1838	97	5.48458	0.0103637	0.200218	0.101741	0.141458	0.112622	0.0756257	0.0413493	0.0810664	0.0337323	0.0707291	0.0440696
92	MG10802	224635	4250	9.44725	2028	93	5.57788	0.00902798	0.168146	0.109467	0.114398	0.127712	0.106016	0.061144	0.056213	0.0468442	0.0902367	0.0419132
93	MG10803	189598	3733	9.29706	2120	94	5.59315	0.0111816	0.183019	0.113679	0.113679	0.112264	0.116509	0.0731132	0.045283	0.0599057	0.0886792	0.0410377
94	MG10804	136756	3034	9.0698	1423	64	5.03486	0.0104054	0.175685	0.0955727	0.0723823	0.106817	0.111736	0.111736	0.0555165	0.0660576	0.11033	0.0534083
95	MG10805	169034	4250	9.90493	1812	86	5.57015	0.0107197	0.184327	0.10596	0.113135	0.110927	0.116446	0.0733996	0.0596026	0.0607064	0.057947	0.0513245
96	MF11101	158481	3742	9.48551	1545	50	4.28175	0.0097488	0.160518	0.172168	0.0938511	0.106796	0.154045	0.0563107	0.0478964	0.0297735	0.0912621	0.0427184
97	MF11102	181943	3861	9.52091	1901	103	5.51239	0.0104483	0.168332	0.13414	0.0757496	0.106786	0.145713	0.0420831	0.0473435	0.0699632	0.0741715	0.0284061
98	MF11103	142416	3244	9.23206	1488	60	3.94442	0.0104483	0.1875	0.127016	0.0853495	0.0685484	0.135081	0.0456989	0.0504032	0.0900538	0.0961022	0.0483871
99	MF11104	161822	3683	9.58716	1651	70	5.03122	0.0102026	0.215627	0.0835857	0.0787402	0.101151	0.102968	0.0781345	0.0302847	0.104179	0.0878256	0.0642035
100	MF11105	189697	4366	9.79707	1909	93	5.73272	0.0100634	0.15296	0.091671	0.0906234	0.107386	0.115244	0.079099	0.0366684	0.0995285	0.0680985	0.0639078
101	MG11101	169842	3920	9.46986	1684	122	6.07238	0.0099151	0.18171	0.0967933	0.0884798	0.084323	0.120546	0.0950119	0.0457245	0.0736342	0.0967933	0.0391924
102	MG11102	116538	2789	9.02979	1054	107	5.61975	0.00904426	0.21537	0.111006	0.113852	0.113852	0.085389	0.0910816	0.0464896	0.0483871	0.097723	0.0313093
103	MG11103	170528	3375	9.13562	1377	52	3.61114	0.00807492	0.225853	0.126362	0.10167	0.106028	0.0610022	0.0842411	0.0326797	0.0631808	0.0580973	0.0624546
104	MG11104	182856	4263	9.87492	1994	74	5.19733	0.0109048	0.274824	0.0797392	0.0787362	0.0757272	0.0942828	0.0757272	0.0386158	0.0792377	0.0446339	0.0697091
105	MG11105	166996	3876	9.70305	1466	55	4.7572	0.00877865	0.212824	0.0859482	0.0497954	0.0914052	0.0927694	0.124829	0.0497954	0.134379	0.0491132	0.0566166
106	MF1-0-2	122350	3622	9.65094	2528	131	5.83663	0.020662	0.180775	0.102848	0.190269	0.0949367	0.0688291	0.0486551	0.0640823	0.039557	0.0454905	0.0549842
107	MF1-2-4	118802	3281	9.56595	2638	53	3.80515	0.022205	0.166035	0.090978	0.197498	0.105762	0.0852919	0.0473844	0.0576194	0.0375284	0.0587566	0.0413192
108	MF1-4-6	120773	3650	9.72845	2362	32	3.30085	0.0195574	0.185436	0.108383	0.172735	0.107113	0.0863675	0.0444539	0.057155	0.0546147	0.0448772	0.0453006
109	MF1-6-8	115215	3306	9.50645	2379	109	5.59903	0.0206484	0.191257	0.0949979	0.173602	0.108449	0.0802858	0.0542245	0.0542245	0.0395124	0.0445565	0.0491803
110	MF1-8-10	124027	2791	9.00133	2832	36	3.1558	0.0228337	0.21363	0.0971045	0.148305	0.124294	0.072387	0.0543785	0.0363701	0.0377825	0.0649718	0.0642655
111	MF1-10-12	108127	3245	9.53301	2133	51	4.81269	0.0197268	0.226442	0.0989217	0.11158	0.0984529	0.0764182	0.0656353	0.0586029	0.0379747	0.0571964	0.0731364
112	MF1-12-14	103808	3103	9.51708	2295	62	5.11251	0.0221081	0.23878	0.096732	0.124183	0.101089	0.0801743	0.0823529	0.043573	0.0453159	0.0688453	0.0583878
113	MF1-14-16	118383	3250	9.43731	2293	64	4.95249	0.0193693	0.228522	0.0946358	0.122983	0.101614	0.0776276	0.0776276	0.0313999	0.067597	0.0649804	0.0488443
114	MF1-16-18	107587	3522	9.85329	2074	76	5.35912	0.0192774	0.269045	0.0800386	0.162006	0.0506268	0.0433944	0.117165	0.0477338	0.0477338	0.0477338	0.0496625
115	MF1-18-20	112995	3505	9.77979	2169	31	2.58594	0.0191955	0.209774	0.0829876	0.100968	0.124942	0.0825265	0.0958967	0.0184417	0.0839096	0.054403	0.0567082
116	MF1-20-22	118033	3299	9.46547	2471	122	5.81438	0.0209348	0.253339	0.0663699	0.106839	0.0963173	0.0857952	0.101578	0.0287333	0.0849858	0.0602995	0.0416835
117	MF1-24-26	111059	2999	9.35454	2069	115	5.71095	0.0186297	0.186564	0.0831319	0.0894152	0.122765	0.059449	0.114065	0.0294828	0.0932818	0.0560657	0.057999
118	MF1-28-30	121342	3586	9.54865	2718	45	3.26815	0.0223995	0.179176	0.102281	0.121781	0.121045	0.0732156	0.0835173	0.0481972	0.0824135	0.0485651	0.049301
119	MG1-0-2	107910	3125	9.54611	2759	133	6.02021	0.0255676	0.168539	0.144618	0.171801	0.0761145	0.0710402	0.0442189	0.0420442	0.0264589	0.0594418	0.0460312
120	MG1-2-4	115986	3607	9.77277	2881	42	3.38727	0.0248392	0.176328	0.14856	0.186047	0.0798334	0.0763624	0.0305449	0.0322805	0.0281152	0.0576189	0.0419993
121	MG1-4-6	112055	3416	9.57977	2602	40	3.38497	0.0232207	0.181399	0.113374	0.187548	0.0960799	0.084166	0.0441968	0.0399693	0.0334358	0.0630284	0.0411222
122	MG1-6-8	113085	3191	9.41565	2665	132	5.88043	0.0235663	0.17561	0.112946	0.159475	0.100188	0.0746717	0.0686679	0.0510319	0.030394	0.0694184	0.0660413
123	MG1-8-10	117922	3365	9.42263	2823	44	3.27439	0.0239396	0.181013	0.138151	0.172157	0.0779313	0.0736805	0.0520723	0.0407368	0.0396741	0.0563231	0.0580942
124	MG1-10-12	119186	2948	9.06661	2941	44	4.43853	0.0246757	0.177831	0.115607	0.134308	0.0945257	0.0914655	0.117647	0.033322	0.0404624	0.0802448	0.0350221
125	MG1-12-14	114455	3094	9.25219	2627	66	4.9535	0.0229523	0.168633	0.110011	0.111153	0.087933	0.085649	0.102398	0.055196	0.0395889	0.0894557	0.0746098
126	MG1-14-16	115701	3398	9.45307	2467	88	5.19812	0.0213222	0.246453	0.0976895	0.179976	0.0433725	0.0640454	0.0985002	0.0308066	0.0364816	0.0680989	0.0551277
127	MG1-16-18	111898	3489	9.60872	2721	57	4.92409	0.0243168	0.183021	0.117236	0.0907755	0.106211	0.0951856	0.0757075	0.0382212	0.0433664	0.101066	0.061007
128	MG1-18-20	123049	3982	9.89039	2698	33	3.19349	0.0219262	0.216086	0.0982209	0.111193	0.105263	0.0652335	0.104893	0.0418829	0.0733877	0.0526316	0.0567087
129	MG1-20-22	114097	3082	9.23913	2882	33	3.309	0.0252592	0.201596	0.0909091	0.104441	0.102706	0.0808466	0.101666	0.0340042	0.0825815	0.0687023	0.0423317
130	MG1-24-26	122196	3324	9.36535	2563	116	5.74841	0.0209745	0.148654	0.120562	0.0955911	0.0803746	0.108076	0.104955	0.0280921	0.0760827	0.0643777	0.0659384
131	MG1-28-30	122272	3048	9.28904	3323	51	4.05098	0.0271771	0.116461	0.149865	0.0833584	0.0854649	0.129401	0.147758	0.0421306	0.0478483	0.0899789	0.0337045
132	DZ31	99963	1947	9.10626	1851	71	5.53322	0.0185169	0.285251	0.123717	0.118855	0.0837385	0.123717	0.0345759	0.0361967	0.0243112	0.00756348	0.0248514
133	DZ32	79222	1638	8.95063	1090	41	4.72692	0.0137588	0.300917	0.116514	0.0853211	0.0788991	0.0779817	0.0513761	0.0458716	0.0522936	0	0.0761468
134	DZ33	82133	1881	9.31545	1866	77	5.52007	0.0227192	0.278671	0.160236	0.127546	0.0889603	0.0996785	0.0241158	0.0176849	0.0192926	0.0101822	0.00428725
135	DZ34	107642	2142	9.29803	1917	65	5.39686	0.017809	0.201356	0.158581	0.0970266	0.037037	0.18988	0.0250391	0.038602	0.0302556	0.00678143	0.0798122
136	DZ35	90063	2004	9.29224	1933	61	5.15422	0.0214628	0.273668	0.125194	0.111743	0.0755303	0.180031	0.0294878	0.0134506	0.0155199	0.00982928	0.00724263
137	DZ36	105505	2092	9.23399	1327	53	5.31607	0.0125776	0.220045	0.108515	0.16428	0.0474755	0.115298	0.0361718	0.0542577	0.0474755	0	0.0535041
138	DZG43	117163	2796	9.88044	2775	75	5.34942	0.023685	0.421261	0.0843243	0.049009	0.0565766	0.101261	0.0353153	0.0237838	0.0403604	0.00756757	0.0176577
139	DZG44	85464	1985	9.26665	739	35	4.6102	0.00864692	0.405954	0.0784844	0.0717185	0.0446549	0.0311231	0.0189445	0.0635995	0.0202977	0.00947226	0.11908
140	DZG45	101113	2512	9.83396	2254	60	5.12956	0.0222919	0.436557	0.0931677	0.0479148	0.0545697	0.0891748	0.0341615	0.014197	0.027063	0.0079858	0.0390417
141	DZG46	122232	2282	9.13028	853	23	3.78345	0.00697853	0.168816	0.0550996	0.17585	0.0480657	0.0644783	0	0.270809	0.0410317	0	0
142	DZG47	117163	2796	9.88044	2775	75	5.34942	0.023685	0.421261	0.0843243	0.049009	0.0565766	0.101261	0.0353153	0.0237838	0.0403604	0.00756757	0.0176577
143	DZG48	122838	2631	9.77365	2641	75	5.20131	0.0214999	0.400227	0.1117	0.0424082	0.0605831	0.0976903	0.0484665	0.027641	0.051117	0.00870882	0.0189322
144	DZG49	82063	1619	8.55642	362	21	4.06498	0.00441125	0.240331	0.140884	0.10221	0.0110497	0.0441989	0.019337	0.10221	0.0635359	0.0165746	0.127072
145	DZG50	103775	1891	9.45981	3134	122	6.44648	0.0302	0.235163	0.139438	0.157945	0.0542438	0.0481812	0.00893427	0.0430759	0	0.0239311	0.0344608
146	DZG51	123953	2281	9.66461	3325	126	6.44657	0.0268247	0.239098	0.129624	0.119398	0.0905263	0.0784962	0.0231579	0.0430075	0.00992481	0.0258647	0.0207519
147	DZG52	104119	2130	9.5643	3792	136	6.57454	0.0364199	0.250527	0.132911	0.181171	0.0651371	0.034019	0.0100211	0.037711	0	0.00659283	0.0316456
148	DZG53	111739	2194	9.54643	3067	116	6.37603	0.0274479	0.200848	0.138898	0.137268	0.0837952	0.10401	0.0176068	0.0469514	0.00619498	0.0205412	0.0176068
149	DZG54	97649	2000	9.49908	3006	108	6.23653	0.0307837	0.278443	0.122754	0.225549	0.0365935	0.0296075	0.00465735	0.0479042	0.000665336	0.00565536	0.0246174
150	LZ55	81190	1898	9.45857	2388	89	6.00297	0.0294125	0.220268	0.102596	0.177554	0.106784	0.0146566	0.0100503	0.134422	0.00125628	0	0.0850084
151	LZ56	85443	2105	9.67978	2003	74	5.69839	0.0234425	0.209685	0.135297	0.188717	0.0793809	0.0239641	0.013979	0.151772	0.011982	0.00449326	0.0404393
152	LZ57	80703	2038	9.61362	2094	78	5.71707	0.025947	0.22063	0.147087	0.19723	0.091213	0.030086	0.0176695	0.0959885	0	0.00095511	0.0243553
153	LZ58	81374	2070	9.59988	1867	73	5.65925	0.0229434	0.191751	0.152651	0.183717	0.063203	0.0578468	0.0123192	0.113551	0.00910552	0.0101768	0.0728441
154	LZ59	94719	2082	9.51996	3099	106	6.13812	0.0327178	0.220071	0.14908	0.222007	0.0738948	0.0106486	0.018393	0.0961601	0	0.00580833	0.03485
155	LZ60	85981	2000	9.45971	3007	106	6.05035	0.0349728	0.173595	0.117725	0.235451	0.0691719	0.00831393	0.00598603	0.144662	0.000997672	0	0.063851
156	SZ73	97033	2570	9.76039	1393	62	5.32257	0.0143559	0.165829	0.176597	0.154343	0.0603015	0.15865	0.0452261	0.0445083	0.0502513	0.0265614	0.00143575
157	SZ74	91120	2192	9.36671	1215	42	4.65725	0.0133341	0.2107	0.126749	0.171193	0.144033	0.0617284	0.0641975	0.0148148	0.134156	0.0139918	0.00823045
158	SZ75	99228	2648	9.87366	1857	69	5.43801	0.0187145	0.140549	0.166936	0.125471	0.0522348	0.15455	0.0613893	0.0301562	0.0280022	0.0414647	0.00215401
159	SZ76	91645	2219	9.48056	668	35	4.55719	0.007289	0.139222	0.172156	0.0913174	0.142216	0.0913174	0.0583832	0.0374251	0.167665	0.0239521	0.0404192
160	SZ77	114721	3299	10.0864	2419	93	5.77619	0.0210859	0.158743	0.18396	0.165358	0.0463001	0.149649	0.038859	0.0347251	0.0231501	0.0239768	0.011575
161	SZ78	76770	2096	9.4841	607	32	4.18058	0.00790673	0.255354	0.0444811	0.110379	0.0807249	0.0939044	0.103789	0.0477759	0.163097	0.0115321	0.0395387
162	SZ79	76911	2440	9.61434	1623	72	5.5989	0.0211023	0.11029	0.250154	0.178065	0.0437461	0.108441	0.0375847	0.0486753	0.030191	0	0.030191
163	SZ80	78968	1985	9.42005	645	32	4.26201	0.00816787	0.207752	0.142636	0.0418605	0.134884	0.0465116	0.0821705	0.0263566	0.184496	0.0139535	0.0434109
164	SZ81	79645	2551	9.86273	1240	56	5.25599	0.0155691	0.122581	0.272581	0.0967742	0.0806452	0.108871	0.0612903	0.0209677	0.0798387	0.033871	0.0508065
165	SZ82	83982	2144	9.52774	880	35	4.27543	0.0104784	0.239773	0.111364	0.0397727	0.117045	0.0784091	0.0863636	0.0511364	0.164773	0.0113636	0.0409091
166	SZ83	91731	2821	9.98961	1529	67	5.60323	0.0166683	0.0837148	0.23414	0.10726	0.0935252	0.137345	0.0732505	0.0209287	0.058862	0.0425114	0.0752126
167	SZ84	89436	2363	9.68275	842	39	4.42751	0.00941455	0.231591	0.13658	0.0926366	0.10095	0.122328	0.0665083	0.0225653	0.134204	0.0261283	0.0296912
168	XMD1	105939	2482	9.54183	3050	117	6.14316	0.0287902	0.248525	0.152131	0.163607	0.0701639	0.0262295	0.0229508	0.0947541	0.00655738	0.00327869	0.00754098
169	XMD2	109862	2377	9.50652	1966	74	5.48718	0.0178952	0.231943	0.171414	0.140387	0.0961343	0.0559512	0.0295015	0.0991862	0.0406918	0.0106816	0.00101729
170	XMD3	99782	2409	9.57787	2648	97	5.95015	0.0265379	0.266239	0.155967	0.145015	0.0913897	0.0464502	0.0154834	0.0619335	0.00944109	0.00415408	0.00906344
171	XMD4	97186	1785	8.81541	1211	48	4.81236	0.0124606	0.281585	0.0776218	0.164327	0.0685384	0.0751445	0.0330306	0.119736	0.014038	0.0123865	0.0115607
172	XMD5	95268	2268	9.54428	2528	83	5.71114	0.0265357	0.191456	0.142405	0.196598	0.0838608	0.0300633	0.0197785	0.0850475	0.0114715	0.00830696	0.00632911
173	XMD6	93192	2239	9.60646	1991	60	5.32561	0.0213645	0.226519	0.139126	0.150176	0.0662983	0.0507283	0.0421899	0.0703164	0.0457057	0.00853842	0.0627825
174	YX13	89273	2054	9.54396	3976	145	6.6206	0.0445375	0.250755	0.137324	0.217304	0.0613682	0.014839	0	0.0739437	0	0.0103119	0.0354628
175	YX14	116646	2417	9.65242	3180	128	6.45494	0.027262	0.222956	0.15566	0.171384	0.0858491	0.0575472	0.0100629	0.0833333	0.013522	0.00974843	0.0330189
176	YX15	111979	2455	9.78452	4721	161	6.76274	0.0421597	0.299301	0.136835	0.173692	0.048083	0.0207583	0.00402457	0.0476594	0	0.00741368	0.00635459
177	YX16	114950	2495	9.67829	2748	94	5.79326	0.023906	0.249272	0.123362	0.123726	0.12409	0.0858806	0.0236536	0.0669578	0.0454876	0.0207424	0.033115
178	YX17	76276	1951	9.58217	2529	98	6.02283	0.0331559	0.285884	0.134045	0.173982	0.0964808	0.0680111	0.0106762	0.0237248	0.00514037	0.00948992	0.00869909
179	YX18	85348	2013	9.38714	2035	70	5.16173	0.0238436	0.356265	0.106143	0.11941	0.123342	0.0874693	0.031941	0.0614251	0.0157248	0.0103194	0.004914
180	YX25	94164	2301	9.25601	1689	64	5.45427	0.0179368	0.227353	0.254589	0.121374	0.062759	0.0574304	0.0189461	0.0189461	0.0106572	0.0130255	0.0485494
181	YX26	94462	2420	9.44815	2591	88	5.75068	0.027429	0.152065	0.226939	0.120031	0.0690853	0.106137	0.0868391	0.023543	0.0111926	0.00887688	0.0497877
182	YX27	82685	2099	9.16751	1238	47	4.78211	0.0149725	0.298061	0.130048	0.171244	0.0638126	0.0541195	0.0315024	0.0193861	0.0355412	0	0.0743134
183	YX28	100264	2424	9.48676	2225	75	5.7493	0.0221914	0.140674	0.227416	0.12	0.0669663	0.147416	0.0323596	0.0170787	0.0238202	0.0283146	0.0638202
184	YX29	75826	2007	9.20433	1465	60	5.24205	0.0193205	0.213652	0.2	0.200683	0.0901024	0.0109215	0.0150171	0.0273038	0.0245734	0.0109215	0.062116
185	YX30	76345	2168	9.51401	1924	70	5.50551	0.0252014	0.138254	0.18815	0.115904	0.0800416	0.216736	0.0197505	0.0155925	0.0109148	0.00727651	0.0306653
